# Supplementary material for: The epigenetic signature of subcutaneous fat cells is linked to altered expression of genes implicated in lipid metabolism in obese women
Source: Clin Epigenetics. 2015 Sep 8;7(1):93. doi: 10.1186/s13148-015-0126-9 (PMC4562340; doi:10.1186/s13148-015-0126-9)
Supplement: Additional file 1: — Additional tables with data on DMS and differentially expressed genes between obese cases versus never-obese controls Table S1. Differentially methylated DNA sites linked to genes between obese and never-obese women. Table S2. Differentially expressed genes between obese and never-obese women. Table S3. Differentially DNA methylated sites accompanied by differential expression. Table S4. Differentially expressed genes with DMS in Adipogenesis, Insulin Signaling, and Fatty Acid Biosynthesis pathways. Table S5. Differentially expressed genes with DMS in candidate genes for BMI according to GWAS. Table S6. Differentially expressed genes with DMS in candidate genes for fat distribution according to GWAS. Table S7. DMS in WAT in relation to obesity. Table S8. DMS in WAT in relation to weight loss (Benton MC et al., Genome Biology 2015). Table S9. DMS in WAT in relation to BMI (Rönn T et al., Human Molecular Genetics 2015). Table S10. DMS in WAT in relation to T2D (Nilsson E et al., Diabetes 2014). (XLSX 5076 kb) [file 13148_2015_126_MOESM1_ESM.xlsx]

## Sheet: Table_S1
Table S1. Differentially methylated DNA sites linked to genes between obese and never-obese women
Probeset	Gene symbola	Relation to CpG islandb	Gene_regionc	Never-obese		Obese		adjusted Pd
				average	SD	average	SD
cg01610605	A2BP1	Island	5'UTR	0.0354	0.00972674	0.0609541	0.0276964	0.00409243
cg06941009	A2BP1	N/A	5'UTR	0.849132	0.0452157	0.7664	0.0692506	0.00869789
cg06580966	A2BP1	N/A	Body	0.166674	0.0499654	0.293321	0.139814	0.00812987
cg11139127	A2M	N/A	Body	0.885527	0.0156899	0.814843	0.050786	0.000245275
cg00134295	A2M	N/A	TSS1500	0.414281	0.0945132	0.267581	0.0913783	0.00198507
cg06381725	A4GALT	Island	Body	0.954392	0.0118324	0.8984	0.0593047	0.00193183
cg18877862	A4GALT	Island	TSS200	0.214206	0.0339397	0.297354	0.0431992	0.000368791
cg10765909	AAAS	Island	TSS200	0.217465	0.0522754	0.133026	0.0429416	0.000508233
cg27488738	AACS	S_Shore	Body	0.829029	0.0367527	0.894411	0.0410314	0.00223464
cg26964704	AACS	N/A	Body	0.763812	0.0409082	0.832574	0.0449678	0.0029206
cg25312822	AACS	N/A	Body	0.721449	0.0473592	0.807717	0.0420077	0.000576094
cg08572757	AACS	S_Shelf	Body	0.8559	0.0512739	0.775389	0.0534061	0.00100769
cg06413794	AACS	N_Shelf	Body	0.757486	0.0357667	0.832634	0.064814	0.00580632
cg05341575	AACS	N/A	Body	0.892409	0.0366087	0.934218	0.0173026	0.0055959
cg00522288	AACS	N/A	Body	0.545834	0.0708137	0.675381	0.0973294	0.00441825
cg15092772	AADACL3	N/A	Body	0.818638	0.0395984	0.761404	0.0437382	0.00886081
cg04505750	AADACL3	N/A	TSS1500	0.0820625	0.029799	0.198764	0.107055	0.000508016
cg11157076	AADACL4	N/A	TSS1500	0.375684	0.0833501	0.594651	0.155996	0.00101569
cg00309402	AADAT	N/A	3'UTR	0.253894	0.0683565	0.474898	0.128202	0.000135267
cg27117980	AAK1	N/A	Body	0.93479	0.00852059	0.87226	0.0602501	0.000595625
cg11423556	AAK1	N/A	Body	0.132126	0.0488115	0.285047	0.08024	4.84e-05
cg09446896	AAK1	N/A	Body	0.878587	0.0387486	0.937609	0.0289925	0.000404979
cg00600521	AASS	S_Shore	TSS1500	0.944922	0.0137649	0.914283	0.0350961	0.00843362
cg16276209	AATK	N/A	Body	0.959528	0.0063864	0.938833	0.0118257	0.000306208
cg13781408	AATK	Island	Body	0.298094	0.0827538	0.428636	0.0673392	0.00117527
cg24085713	AATK	N_Shelf	Body	0.168489	0.0371401	0.272336	0.0866134	0.00220463
cg04332619	ABAT	N/A	5'UTR	0.186477	0.053072	0.274408	0.068934	0.00514764
cg26778345	ABAT	N/A	5'UTR	0.139939	0.0201982	0.204059	0.0592886	0.00291034
cg07439546	ABAT	N/A	5'UTR	0.672895	0.0386426	0.761483	0.0564567	0.00167935
cg03500056	ABAT	N/A	5'UTR	0.0823899	0.0243981	0.141756	0.0385925	0.000220514
cg08877512	ABAT	N/A	Body	0.79438	0.0305012	0.861273	0.0725545	0.00596343
cg03142071	ABAT	N/A	Body	0.672546	0.0538335	0.766261	0.0504118	0.00129183
cg14326305	ABCA1	N/A	Body	0.0812133	0.0256632	0.242749	0.0879522	6.62e-06
cg14063654	ABCA1	N/A	Body	0.863317	0.02592	0.93188	0.015888	6.17e-06
cg14019050	ABCA1	Island	TSS1500	0.0619744	0.0161862	0.139016	0.0864939	0.00327487
cg13430450	ABCA1	S_Shore	TSS1500	0.531697	0.0702499	0.670999	0.116391	0.00319508
cg20307184	ABCA13	N/A	Body	0.828189	0.0328342	0.765298	0.0548737	0.00586854
cg14506686	ABCA13	S_Shore	Body	0.877834	0.0268728	0.806052	0.042488	0.000580249
cg06347454	ABCA13	Island	Body	0.904692	0.0522114	0.798012	0.0811815	0.000803058
cg04119462	ABCA17P	N/A	Body	0.512319	0.0600321	0.624762	0.0741196	0.00224144
cg06048605	ABCA2	Island	Body	0.918017	0.0215207	0.857445	0.0445763	0.000527494
cg03698343	ABCA2	N_Shore	Body	0.193081	0.0636202	0.295117	0.0546714	0.00145213
cg08644341	ABCA3	N/A	5'UTR	0.741781	0.0392629	0.825347	0.0425279	0.000372256
cg14014879	ABCA4	N/A	Body	0.108869	0.0300888	0.205693	0.0619645	0.000130473
cg12600556	ABCA4	N/A	Body	0.730886	0.0328275	0.794217	0.0547658	0.00363496
cg01922613	ABCA4	N/A	Body	0.0942711	0.0217467	0.181769	0.0843041	0.00141368
cg04380955	ABCA6	N/A	TSS1500	0.227032	0.0737593	0.382653	0.128016	0.002677
cg27464144	ABCA8	N/A	TSS200	0.149029	0.052914	0.346615	0.133229	0.000195081
cg01517431	ABCA9	N/A	TSS1500	0.281974	0.0494771	0.409643	0.105434	0.00246805
cg25477497	ABCB1	N_Shore	Body	0.85065	0.0300555	0.768901	0.0825719	0.00708627
cg02000606	ABCB4	N_Shore	Body	0.159562	0.0469687	0.294631	0.0990771	0.000429986
cg25823085	ABCB4	S_Shore	TSS1500	0.214186	0.0406995	0.312057	0.0546462	0.000290167
cg04996195	ABCB4	S_Shore	TSS1500	0.0611782	0.0143877	0.164129	0.0842688	7.69e-05
cg25826515	ABCB5	N/A	Body	0.528686	0.0591788	0.659394	0.123749	0.0069553
cg27419400	ABCB7	N/A	TSS200	0.29643	0.0531101	0.210605	0.0551483	0.00328103
cg16227775	ABCB7	N/A	TSS200	0.342001	0.0579068	0.265943	0.0581929	0.00915242
cg09330923	ABCB8	S_Shore	3'UTR	0.817642	0.043645	0.878025	0.0429339	0.00823343
cg27656398	ABCB9	Island	TSS200	0.0685981	0.0130472	0.0936815	0.0221461	0.00668844
cg04981696	ABCC1	S_Shore	Body	0.382861	0.0661405	0.482958	0.0793811	0.00830479
cg00649632	ABCC1	N/A	Body	0.065386	0.0127418	0.164146	0.0699954	2.51e-05
cg08073652	ABCC10	N/A	3'UTR	0.92841	0.0155135	0.947984	0.0114899	0.00890475
cg12572677	ABCC10	S_Shelf	TSS1500	0.845175	0.0219424	0.893791	0.0197763	0.000223143
cg27060831	ABCC11	N/A	Body	0.934067	0.0201355	0.902999	0.0340458	0.00766944
cg14303526	ABCC2	N/A	Body	0.750909	0.0472613	0.837621	0.0579787	0.00105001
cg03381359	ABCC2	S_Shelf	Body	0.939596	0.0143491	0.958561	0.0128076	0.00415344
cg05044414	ABCC5	N_Shore	5'UTR	0.176329	0.0358273	0.277586	0.055489	0.000152734
cg11320499	ABCC5	N/A	Body	0.837911	0.0347661	0.699933	0.148993	0.00446929
cg10024478	ABCC6	N/A	3'UTR	0.183899	0.0486437	0.281429	0.0727031	0.001882
cg14051368	ABCC8	N_Shore	Body	0.664423	0.0479203	0.590697	0.0519466	0.00938423
cg01306662	ABCE1	S_Shelf	5'UTR	0.497863	0.10184	0.700741	0.0825995	0.000130605
cg25632840	ABCF1	S_Shore	Body	0.581476	0.0458315	0.675527	0.070258	0.00445172
cg22643189	ABCF1	S_Shore	Body	0.0452014	0.0246453	0.103358	0.0526128	0.00236915
cg05177685	ABCF1	N/A	Body	0.241965	0.0701926	0.415303	0.0796925	9.12e-05
cg23104816	ABCF1	N/A	Body	0.893367	0.0195676	0.922683	0.0187214	0.00444337
cg26484464	ABCF1	N_Shore	TSS1500	0.528441	0.032733	0.594256	0.042729	0.00628711
cg13491563	ABCF3	N_Shore	TSS1500	0.301277	0.0668508	0.466364	0.10525	0.000754646
cg09866366	ABCF3	N_Shore	TSS1500	0.0749256	0.0177674	0.192986	0.0896364	7.73e-05
cg10192877	ABCG1	S_Shore	Body	0.875814	0.0288619	0.762219	0.0762445	9.46e-05
cg02370100	ABCG1	Island	Body	0.0631198	0.0115402	0.0918351	0.0205249	0.00259697
cg00222799	ABCG1	Island	Body	0.0884087	0.015902	0.147281	0.0652559	0.00545841
cg18328933	ABHD14B	N_Shore	1stExon	0.333665	0.043662	0.420732	0.0555012	0.00214415
cg03638479	ABHD14B	S_Shore	TSS1500	0.0561357	0.0198675	0.126526	0.0320753	1.29e-05
cg12729307	ABHD15	Island	1stExon	0.0961717	0.0205487	0.129634	0.0273491	0.00722334
cg00574412	ABHD15	N_Shore	Body	0.210787	0.0569579	0.36223	0.0814485	0.000192269
cg02557652	ABHD2	N/A	3'UTR	0.167031	0.0869833	0.34042	0.112176	0.000808894
cg24595152	ABHD5	S_Shore	Body	0.401774	0.0951099	0.57303	0.0644991	0.00019994
cg27143326	ABHD6	S_Shelf	5'UTR	0.885886	0.0349245	0.927393	0.0243401	0.00416214
cg17574812	ABHD6	N/A	Body	0.937351	0.00881752	0.857749	0.0916275	0.000624364
cg07704718	ABHD6	N_Shore	TSS1500	0.258051	0.0587956	0.370286	0.0561879	0.000468933
cg02307597	ABHD8	N_Shore	3'UTR	0.867085	0.0374634	0.792127	0.0548827	0.00541809
cg13427283	ABHD8	N_Shore	Body	0.864098	0.0245207	0.908452	0.0341713	0.00712682
cg17839611	ABI3	N/A	TSS1500	0.874501	0.0218211	0.828875	0.0401321	0.00918219
cg26334023	ABI3	N/A	TSS200	0.470831	0.0558031	0.351051	0.0460207	0.000125797
cg16163419	ABI3BP	N/A	5'UTR	0.0464796	0.0134826	0.0921089	0.0499721	0.00473412
cg15028548	ABI3BP	N/A	5'UTR	0.0454809	0.0153583	0.0837417	0.0330382	0.00221944
cg15626105	ABI3BP	N/A	Body	0.297359	0.0270224	0.367643	0.061605	0.00973922
cg00709652	ABI3BP	N/A	Body	0.146926	0.036579	0.227559	0.0754827	0.00554256
cg18986964	ABL1	S_Shore	5'UTR	0.0423109	0.0141287	0.0762317	0.030296	0.00456336
cg21195763	ABL1	N/A	Body	0.323724	0.0536537	0.490547	0.096901	0.000165641
cg13938702	ABL1	N/A	Body	0.942548	0.0138565	0.959278	0.00715336	0.00464226
cg13670057	ABL1	N/A	Body	0.0309664	0.00775097	0.0875396	0.0740346	0.00452132
cg10803013	ABL1	N_Shore	Body	0.934526	0.0167183	0.954899	0.0120391	0.00623997
cg08951958	ABL1	Island	Body	0.419118	0.0804855	0.574979	0.120379	0.00445209
cg21156057	ABL1	N_Shore	TSS1500	0.0905166	0.0270332	0.271419	0.122205	1.44e-05
cg03471346	ABL2	N/A	Body	0.863356	0.046341	0.716244	0.0810492	6.95e-05
cg18433086	ABL2	S_Shore	TSS1500	0.268735	0.0747653	0.364155	0.0450925	0.00438269
cg04055345	ABLIM1	N/A	Body	0.0801056	0.0278561	0.202601	0.140087	0.00265378
cg13587915	ABLIM1	N/A	Body	0.916116	0.0319395	0.750161	0.0940698	1.45e-05
cg07978738	ABLIM1	N/A	Body	0.833849	0.0618723	0.693162	0.0749615	7.44e-05
cg06848487	ABLIM1	N/A	Body	0.0765102	0.0340605	0.222326	0.11569	0.000108776
cg17662387	ABLIM1	N/A	Body	0.24553	0.0618613	0.381085	0.102564	0.00184435
cg16721977	ABLIM1	N/A	Body	0.074614	0.0338914	0.17421	0.0785555	0.000191069
cg04508114	ABLIM1	N/A	TSS200	0.0683731	0.0129727	0.122009	0.048632	0.00124651
cg13871187	ABLIM2	N/A	3'UTR	0.91383	0.0676081	0.860398	0.0409533	0.00535945
cg02778826	ABLIM2	N/A	3'UTR	0.943046	0.00819727	0.897566	0.0439597	0.00102247
cg17853089	ABLIM2	N/A	Body	0.933477	0.00995186	0.902698	0.0270604	0.00265873
cg27169846	ABLIM2	N/A	Body	0.813826	0.0516406	0.742467	0.058912	0.00800357
cg20738689	ABLIM2	Island	Body	0.0215946	0.00521555	0.0369661	0.0233527	0.00657054
cg00130393	ABLIM2	Island	Body	0.852375	0.0385242	0.771456	0.0563658	0.00251058
cg23518039	ABLIM3	N/A	Body	0.583739	0.0484186	0.673724	0.0503904	0.00176284
cg23229984	ABLIM3	N_Shore	TSS1500	0.889668	0.047935	0.796712	0.0862481	0.000956508
cg07897701	ABP1	N/A	TSS1500	0.68384	0.0340216	0.606631	0.0549887	0.00316078
cg13603551	ABP1	N/A	TSS200	0.91412	0.0231729	0.834581	0.0537785	0.000255939
cg23753807	ABR	N/A	1stExon	0.0516446	0.0117107	0.138504	0.0877457	0.000227433
cg16483033	ABR	N/A	1stExon	0.0718415	0.0203287	0.193701	0.0884246	4.28e-05
cg06191034	ABR	N/A	1stExon	0.144648	0.0414257	0.257963	0.105819	0.00461629
cg04318619	ABR	N/A	1stExon	0.131029	0.0394041	0.250417	0.121965	0.00816203
cg06767314	ABR	S_Shore	5'UTR	0.882221	0.0257251	0.935391	0.0258853	0.000464945
cg15842208	ABR	N/A	Body	0.737446	0.0344807	0.679878	0.0349705	0.0060476
cg14957904	ABR	Island	Body	0.856276	0.0287515	0.899183	0.0359029	0.0069701
cg00354884	ABR	N/A	Body	0.112826	0.041809	0.223101	0.0785741	0.000477279
cg23329015	ABR	N_Shore	Body	0.718844	0.0289117	0.818319	0.0663395	0.000383479
cg16374343	ABR	S_Shore	Body	0.645473	0.0738122	0.540866	0.073151	0.00750263
cg17208740	ABR	N_Shore	Body	0.207028	0.0490217	0.346597	0.0903332	0.000921619
cg14758740	ABR	N/A	Body	0.927973	0.0257151	0.953878	0.0121293	0.00632145
cg14102880	ABR	N_Shore	Body	0.900051	0.0297643	0.943728	0.0197204	0.000566663
cg13113642	ABR	N/A	Body	0.934911	0.0170189	0.872462	0.0625879	0.00154758
cg09068169	ABR	Island	Body	0.93576	0.0387117	0.850538	0.0786051	0.000651416
cg07493499	ABR	S_Shore	Body	0.221594	0.0542745	0.366973	0.0573681	4.43e-05
cg05600126	ABR	N_Shore	Body	0.339894	0.0798855	0.474964	0.0829323	0.00156284
cg17049320	ABRA	N/A	TSS1500	0.433611	0.0676535	0.57882	0.136089	0.00883558
cg07005767	ABRA	N/A	TSS200	0.236709	0.0422909	0.347731	0.073278	0.0012372
cg21579726	ABT1	S_Shore	3'UTR	0.777116	0.039816	0.862389	0.039773	0.000269544
cg22219450	ABTB2	N/A	Body	0.067931	0.0222218	0.125462	0.0396396	0.00044424
cg15649702	ABTB2	N/A	Body	0.213398	0.0418916	0.331979	0.0601361	5.55e-05
cg08401725	ABTB2	N/A	Body	0.0659855	0.0219732	0.174323	0.104922	0.00270956
cg04954111	ABTB2	N/A	Body	0.0825616	0.0185198	0.187055	0.094768	0.000738556
cg02697979	ABTB2	N/A	Body	0.94242	0.00873885	0.88953	0.0452787	0.00295618
cg07375836	ACACA	S_Shore	5'UTR	0.13492	0.0610235	0.193743	0.0431043	0.00810003
cg16822666	ACACA	N/A	5'UTR	0.0828964	0.0402922	0.185589	0.0813022	0.000388666
cg26100256	ACACA	N/A	Body	0.723407	0.0324372	0.83168	0.0480133	4.46e-05
cg15939920	ACACA	N/A	Body	0.921749	0.0161611	0.868337	0.0490776	0.00141384
cg08013737	ACACA	N/A	Body	0.29497	0.0746956	0.42827	0.0993008	0.00293745
cg07834934	ACACA	N/A	Body	0.716529	0.0450058	0.645059	0.045522	0.0055688
cg06026545	ACACA	N/A	Body	0.076898	0.0211926	0.144577	0.0683151	0.00349503
cg20778688	ACACA	N/A	TSS1500	0.529244	0.0678684	0.687736	0.0898924	0.000303866
cg01760189	ACACA	N/A	TSS1500	0.305196	0.0781493	0.511232	0.11487	0.000180583
cg23921871	ACACB	N/A	1stExon	0.46211	0.0794265	0.585391	0.0914363	0.0055849
cg06002638	ACACB	N_Shore	Body	0.358969	0.0509958	0.485627	0.0821581	0.000849869
cg12178147	ACACB	N/A	TSS1500	0.206198	0.078909	0.465905	0.1333	2.86e-05
cg01692842	ACAD8	S_Shelf	Body	0.446898	0.0672833	0.605046	0.130381	0.00292296
cg21825757	ACAD9	S_Shelf	Body	0.637573	0.0357997	0.565905	0.0518104	0.00619155
cg09447658	ACAD9	N/A	Body	0.684184	0.0535695	0.595203	0.0481553	0.00193674
cg14666369	ACADS	S_Shore	Body	0.615104	0.0644972	0.768062	0.0915658	0.000909376
cg09813248	ACADS	S_Shore	Body	0.377335	0.0578859	0.499323	0.0613068	0.000386102
cg06793505	ACADS	S_Shore	Body	0.0838646	0.0245601	0.140851	0.0591214	0.00806796
cg01011367	ACADSB	N/A	Body	0.913359	0.0111004	0.845341	0.0930263	0.00889774
cg08931456	ACAP2	N/A	Body	0.934974	0.0147536	0.885337	0.066956	0.00431213
cg27185793	ACAP3	N_Shelf	Body	0.183439	0.0308813	0.243511	0.0433958	0.00385056
cg19414302	ACAP3	N/A	Body	0.902262	0.0423803	0.842327	0.051306	0.00297503
cg09556527	ACAP3	N_Shelf	Body	0.164042	0.0449062	0.316753	0.083101	4.56e-05
cg10268548	ACAT2	S_Shore	Body	0.362901	0.0483745	0.43913	0.0555889	0.00859593
cg18385299	ACBD3	N_Shore	Body	0.0942535	0.0310078	0.208543	0.115806	0.00140488
cg02583796	ACBD3	S_Shore	TSS1500	0.681167	0.068623	0.822589	0.072958	0.000259501
cg14750215	ACBD4	N_Shelf	Body	0.829941	0.0357012	0.762517	0.0551572	0.00741532
cg22376583	ACCN1	Island	1stExon	0.0587409	0.007641	0.0791694	0.0179572	0.00801712
cg23302998	ACCN1	N/A	Body	0.0439832	0.0127353	0.132895	0.102567	0.00224485
cg18502829	ACCN1	N/A	Body	0.699476	0.0865936	0.809251	0.0690268	0.00253045
cg05774001	ACCN1	N/A	Body	0.362435	0.0723966	0.49422	0.108834	0.00560204
cg23406509	ACCN1	N/A	Body	0.867969	0.0392655	0.759749	0.0627327	0.000115229
cg07860833	ACCN1	N/A	Body	0.281891	0.0531878	0.368482	0.0618114	0.00472394
cg01890568	ACCN1	N/A	Body	0.956139	0.00727522	0.937362	0.0157192	0.00286806
cg23382700	ACCN2	N_Shore	TSS1500	0.127705	0.0422038	0.217437	0.0661549	0.0018207
cg22052758	ACCN2	N_Shore	TSS1500	0.105945	0.03252	0.204913	0.0723167	0.00025277
cg01650776	ACCN3	Island	Body	0.0922919	0.0202631	0.147051	0.0378279	0.000941157
cg07243147	ACCN3	N_Shore	TSS1500	0.0776989	0.0163909	0.118931	0.0446168	0.00624946
cg00533407	ACCN3	N_Shore	TSS1500	0.0472535	0.0259482	0.101314	0.0649504	0.00394348
cg02197228	ACCN4	N_Shore	3'UTR	0.23512	0.0362762	0.302728	0.0467893	0.00372059
cg16259571	ACCN4	N_Shelf	Body	0.870874	0.0468089	0.77762	0.0897778	0.00162544
cg14628274	ACER2	N/A	Body	0.0361239	0.0175237	0.102554	0.0706289	0.00175168
cg05211356	ACER2	N_Shore	TSS1500	0.63507	0.0538339	0.737845	0.0651618	0.00258486
cg10611760	ACHE	N_Shore	Body	0.357829	0.114487	0.49834	0.0942076	0.00800891
cg04380800	ACHE	N_Shore	Body	0.625374	0.0512997	0.736014	0.0852553	0.00372089
cg07069514	ACHE	Island	TSS1500	0.0337524	0.00605893	0.0461489	0.00984794	0.00677273
cg09367198	ACIN1	N/A	TSS1500	0.251221	0.0571048	0.41804	0.0852759	8.33e-05
cg27470486	ACLY	N_Shore	5'UTR	0.0583791	0.0266066	0.131353	0.0836071	0.00251422
cg14583225	ACLY	N_Shore	5'UTR	0.17647	0.0550392	0.335571	0.0855836	8.11e-05
cg12641024	ACLY	N_Shelf	5'UTR	0.169747	0.049689	0.367004	0.155724	0.00105678
cg01761362	ACLY	N/A	Body	0.161775	0.0678673	0.374736	0.15616	0.00064923
cg19443920	ACLY	S_Shore	TSS1500	0.0606524	0.0133555	0.119725	0.0552061	0.00144021
cg26890182	ACMSD	N/A	Body	0.943242	0.0144341	0.915357	0.0290721	0.00581675
cg13541353	ACO1	N/A	Body	0.153942	0.0589496	0.244091	0.0728699	0.00407291
cg08172947	ACO2	S_Shelf	Body	0.291324	0.0840467	0.563546	0.135617	4.47e-05
cg11837749	ACOT11	N/A	Body	0.184362	0.062846	0.333381	0.0690019	0.000116959
cg02905900	ACOT11	N/A	TSS1500	0.0829188	0.0327995	0.134943	0.0372862	0.000951695
cg16381688	ACOT13	N_Shore	TSS1500	0.763618	0.0382956	0.834463	0.0450746	0.00220359
cg18674267	ACOT2	S_Shelf	Body	0.117385	0.0539121	0.28074	0.121581	0.000448448
cg01691255	ACOT4	N_Shore	TSS1500	0.864291	0.0173264	0.811828	0.0369542	0.00148367
cg23095988	ACOT7	N/A	Body	0.298846	0.0286251	0.359402	0.0283683	0.00212809
cg20414935	ACOT7	N/A	Body	0.27964	0.0357965	0.343246	0.0394555	0.00455183
cg26250989	ACOT7	N/A	Body	0.911571	0.0187497	0.844181	0.0741819	0.00959889
cg20630887	ACOT7	N/A	Body	0.426424	0.0426943	0.510454	0.030571	0.000620165
cg09106198	ACOT7	N/A	Body	0.939343	0.0115688	0.957199	0.0109523	0.0041307
cg03961030	ACOT7	N/A	Body	0.954999	0.0132105	0.931371	0.0204686	0.0053482
cg12082302	ACOT7	N/A	Body	0.929909	0.0109151	0.951453	0.0128991	0.00214098
cg13984511	ACOT9	N_Shore	Body	0.438786	0.0193675	0.379552	0.0456866	0.00951451
cg23099439	ACOX1	S_Shore	3'UTR	0.0746413	0.0286633	0.202513	0.0875784	4.45e-05
cg22012981	ACOX2	N/A	5'UTR	0.170307	0.0627789	0.32541	0.0697139	7.64e-05
cg16209444	ACOX2	N/A	5'UTR	0.144715	0.0513382	0.295819	0.0672992	3.83e-05
cg07423540	ACOX3	N_Shore	5'UTR	0.101133	0.0243447	0.219689	0.106194	0.000660694
cg23620076	ACOX3	N/A	Body	0.944573	0.0127215	0.903343	0.0339639	0.000614255
cg17055207	ACOX3	N/A	Body	0.86522	0.0476967	0.930459	0.025559	0.000539793
cg15995935	ACOXL	N_Shelf	Body	0.671834	0.0434217	0.759647	0.0752545	0.00958394
cg19351143	ACOXL	N/A	Body	0.947507	0.0118105	0.90967	0.0406774	0.00314773
cg19201770	ACOXL	N/A	Body	0.881764	0.0245075	0.826173	0.052963	0.00488547
cg01335127	ACPL2	N/A	5'UTR	0.827579	0.0398891	0.883534	0.0402458	0.00737143
cg12007596	ACRBP	Island	TSS200	0.0427676	0.0083613	0.0308277	0.00838405	0.00596267
cg20719238	ACSF2	N/A	Body	0.902223	0.0184496	0.850125	0.0505368	0.00414025
cg03919657	ACSF2	N_Shore	TSS1500	0.675331	0.0421823	0.592083	0.0446556	0.00123975
cg26546882	ACSF3	N_Shore	Body	0.821249	0.0362062	0.743145	0.0695216	0.00429249
cg07474797	ACSF3	N_Shore	Body	0.925527	0.0142866	0.805067	0.105454	0.000101024
cg05231226	ACSF3	N_Shore	Body	0.910069	0.0182601	0.846629	0.075366	0.00668305
cg03422749	ACSL1	N/A	3'UTR	0.132006	0.0537883	0.285035	0.133338	0.00396036
cg24721647	ACSL1	S_Shelf	5'UTR	0.070649	0.0203573	0.169238	0.0967882	0.00138183
cg20823481	ACSL1	N/A	5'UTR	0.0607721	0.0110412	0.103721	0.0346867	0.0005114
cg11168687	ACSL1	S_Shelf	5'UTR	0.108249	0.0300695	0.23889	0.122748	0.00366953
cg07730946	ACSL1	N_Shelf	5'UTR	0.282719	0.0837732	0.44094	0.128629	0.0066096
cg27571769	ACSL1	N/A	Body	0.727459	0.04808	0.594631	0.0766371	0.000189353
cg03498175	ACSL1	Island	Body	0.231609	0.0872351	0.541012	0.185693	0.000182833
cg01899937	ACSL1	N_Shore	Body	0.133471	0.0535516	0.267465	0.102497	0.00204303
cg22671547	ACSL1	N/A	Body	0.631239	0.105796	0.834673	0.123319	0.000208404
cg25190573	ACSL1	N_Shelf	Body	0.350004	0.094453	0.636668	0.134318	4.08e-05
cg22111003	ACSL3	Island	1stExon	0.0198063	0.00426329	0.027929	0.00773229	0.00978181
cg13333374	ACSL5	N/A	TSS1500	0.888074	0.0222645	0.780918	0.0689733	7.17e-05
cg20707765	ACSL5	N/A	TSS1500	0.457363	0.100124	0.590661	0.109083	0.00909847
cg25780389	ACSL5	N/A	TSS1500	0.773804	0.0635539	0.618737	0.152667	0.00980011
cg18733757	ACSL5	N/A	TSS1500	0.267474	0.0409865	0.168695	0.0525388	0.000287815
cg00425827	ACSL6	N_Shore	Body	0.324635	0.0475591	0.428873	0.0771632	0.00255968
cg10938486	ACSM5	N/A	TSS200	0.0716595	0.0260095	0.168507	0.120371	0.00593976
cg05300045	ACSM5	N/A	TSS200	0.786174	0.044167	0.85397	0.0535551	0.00749533
cg14124376	ACSS1	N/A	3'UTR	0.879112	0.0216431	0.917484	0.039192	0.00821273
cg22216302	ACSS2	S_Shelf	Body	0.450435	0.0731591	0.664073	0.122963	0.000225274
cg21132536	ACSS2	S_Shore	Body	0.0291079	0.0165305	0.0540123	0.0287119	0.0057398
cg13777294	ACSS2	N_Shore	Body	0.0313522	0.012633	0.0583341	0.0182594	0.000292923
cg09801828	ACSS2	N_Shore	TSS200	0.930463	0.0127678	0.881473	0.0332012	0.000242125
cg01283289	ACSS3	S_Shore	1stExon	0.0426444	0.0126096	0.0604004	0.0163818	0.00802165
cg11649376	ACSS3	S_Shore	Body	0.123716	0.0519778	0.251871	0.0646985	6.88e-05
cg10894512	ACTA2	N/A	5'UTR	0.328162	0.0481125	0.456525	0.0922739	0.00116262
cg26479099	ACTA2	N/A	TSS1500	0.190125	0.0763387	0.396062	0.143649	0.000850368
cg20772593	ACTBL2	N/A	TSS200	0.932597	0.0244696	0.859147	0.0409932	5.82e-05
cg02532725	ACTC1	N/A	5'UTR	0.0282012	0.00745151	0.0461135	0.0182894	0.00943753
cg12039197	ACTG2	N/A	1stExon	0.629537	0.0531244	0.771871	0.072763	0.000117312
cg20250700	ACTL6B	N_Shelf	Body	0.816373	0.0527589	0.64678	0.159719	0.00163883
cg19014623	ACTL6B	N/A	Body	0.0747176	0.00750394	0.127256	0.0519043	0.00281449
cg14088161	ACTL6B	S_Shore	TSS1500	0.311393	0.038216	0.388354	0.0655551	0.00969021
cg03860650	ACTL7B	S_Shore	TSS200	0.961681	0.0094988	0.945129	0.0134318	0.00630475
cg00000289	ACTN1	N_Shore	3'UTR	0.738516	0.0320947	0.599586	0.0821771	9.24e-05
cg20505457	ACTN1	N/A	Body	0.0881087	0.026265	0.170032	0.0811818	0.00148441
cg18655522	ACTN1	N/A	Body	0.701489	0.0486844	0.6325	0.0359734	0.00436748
cg08292104	ACTN1	N/A	Body	0.123335	0.0439674	0.306153	0.119747	0.000105164
cg08170227	ACTN1	N/A	Body	0.0539635	0.0158131	0.115198	0.0444246	0.000113873
cg00813162	ACTN1	N_Shore	Body	0.198811	0.0560331	0.272365	0.054493	0.00730478
cg00739471	ACTN1	N/A	Body	0.142015	0.043598	0.286591	0.125834	0.00296818
cg08012287	ACTN3	S_Shore	Body	0.229004	0.039217	0.339254	0.0619234	0.000202177
cg22066186	ACTR3	Island	5'UTR	0.0417497	0.00765452	0.0634331	0.0163086	0.0012372
cg24330650	ACTR6	N/A	3'UTR	0.920286	0.0222002	0.851241	0.0756121	0.00709944
cg20453861	ACVR1	N/A	5'UTR	0.277991	0.0700795	0.401742	0.109238	0.00894645
cg01943873	ACVR1	N/A	5'UTR	0.0196081	0.00377561	0.0298416	0.0115023	0.00803551
cg00495036	ACVR1	N/A	TSS1500	0.0396548	0.00734989	0.0659777	0.0340791	0.00982335
cg24433265	ACVR1B	N/A	3'UTR	0.755304	0.0316081	0.827801	0.0513879	0.00243656
cg09039672	ACVR1B	N/A	Body	0.155969	0.0202747	0.245804	0.0664204	0.00050611
cg26850673	ACVRL1	N/A	3'UTR	0.280572	0.0434687	0.388346	0.0569088	0.000311976
cg25749512	ACVRL1	Island	5'UTR	0.158571	0.0260491	0.258327	0.0800647	0.000650961
cg20131897	ACVRL1	N_Shelf	TSS1500	0.780959	0.0380812	0.695963	0.0620265	0.00150976
cg23879118	ACY3	N/A	Body	0.810797	0.0387013	0.684291	0.0967195	0.00182904
cg01903327	ACYP1	N/A	TSS1500	0.131056	0.0638471	0.240862	0.0960855	0.00410741
cg09682129	ADAD1	Island	5'UTR	0.954916	0.00824876	0.925669	0.0209726	0.000265539
cg06523752	ADAD1	N_Shore	TSS1500	0.856706	0.0266481	0.762843	0.0583378	0.000300851
cg02816525	ADAM10	N/A	Body	0.851353	0.0420523	0.674837	0.110344	7.49e-05
cg24947212	ADAM12	N/A	Body	0.920066	0.0331714	0.869152	0.0481235	0.00833206
cg15342452	ADAM12	N/A	Body	0.405687	0.0641482	0.280262	0.118276	0.00835255
cg11580615	ADAM12	N/A	Body	0.784335	0.0392255	0.665396	0.0454984	2.69e-05
cg04876582	ADAM12	N/A	Body	0.270724	0.115604	0.544609	0.120854	6.37e-05
cg03948236	ADAM12	S_Shore	TSS1500	0.967813	0.00714931	0.952767	0.0126416	0.00420775
cg27576241	ADAM15	N_Shore	Body	0.470687	0.0290129	0.547063	0.0632241	0.00726648
cg24935121	ADAM15	N_Shore	TSS1500	0.0590053	0.0194492	0.113591	0.0450857	0.000990065
cg01393184	ADAM17	Island	TSS200	0.0184782	0.00306186	0.029557	0.0117412	0.00403038
cg23566335	ADAM18	N/A	Body	0.925183	0.0107872	0.862095	0.0398903	0.000109154
cg13667243	ADAM19	Island	Body	0.0514131	0.013063	0.113733	0.068714	0.000806653
cg07575896	ADAM19	N_Shore	Body	0.846306	0.0352723	0.903974	0.0336567	0.00103089
cg07301795	ADAM19	Island	Body	0.0821932	0.0166891	0.11514	0.0272596	0.00915406
cg04815959	ADAM19	N/A	Body	0.148508	0.0693692	0.255523	0.0813972	0.00787119
cg08604960	ADAM19	S_Shore	TSS1500	0.122996	0.0536808	0.267584	0.113686	0.00101499
cg06315606	ADAM22	S_Shore	Body	0.226399	0.0374427	0.327456	0.0756034	0.00159409
cg22915945	ADAM28	N/A	1stExon	0.573041	0.0647303	0.468342	0.0884303	0.0076515
cg14976447	ADAM28	N/A	Body	0.892819	0.018394	0.81173	0.0853968	0.00355602
cg18757155	ADAM28	N/A	TSS200	0.337411	0.0586804	0.254208	0.057166	0.00715389
cg17969683	ADAM28	N/A	TSS200	0.918598	0.0324222	0.754581	0.0869597	5.36e-06
cg24131786	ADAM29	N/A	5'UTR	0.960647	0.0084591	0.943257	0.0129007	0.00204677
cg16166968	ADAM30	Island	1stExon	0.188862	0.0316132	0.263711	0.059728	0.00392495
cg23326301	ADAM30	S_Shore	TSS1500	0.970236	0.00931143	0.942091	0.0272786	0.000676344
cg25765819	ADAM32	N/A	Body	0.955055	0.00665798	0.936792	0.0104558	0.000735004
cg08424491	ADAM33	S_Shore	Body	0.349799	0.032499	0.415223	0.0475025	0.00734942
cg07444323	ADAM33	Island	Body	0.87139	0.048821	0.769027	0.0929966	0.00493097
cg06251395	ADAM33	Island	TSS1500	0.0610469	0.00734713	0.0883011	0.024655	0.00366845
cg04975143	ADAM6	N/A	Body	0.747299	0.050726	0.672203	0.0563538	0.00824235
cg04225554	ADAM8	N_Shore	Body	0.42443	0.0250119	0.484423	0.0455266	0.00951042
cg23188331	ADAMTS10	Island	Body	0.868841	0.0335531	0.779471	0.0434731	0.000151839
cg12845177	ADAMTS10	Island	Body	0.927286	0.023124	0.962919	0.0159103	0.000252063
cg02827007	ADAMTS10	Island	Body	0.869264	0.0391762	0.801353	0.0482593	0.00215029
cg00436874	ADAMTS10	S_Shore	Body	0.911929	0.0319183	0.795201	0.108689	0.00111143
cg10627511	ADAMTS12	N/A	Body	0.186367	0.0621727	0.310808	0.103219	0.00242274
cg23236370	ADAMTS12	S_Shore	TSS1500	0.0544209	0.020176	0.145083	0.110005	0.00322754
cg09747891	ADAMTS12	S_Shore	TSS1500	0.029697	0.0171251	0.0967151	0.0764401	0.00194961
cg27358154	ADAMTS14	N/A	Body	0.103583	0.0395505	0.250245	0.12533	0.00115265
cg25315400	ADAMTS14	S_Shore	Body	0.240142	0.0601046	0.333051	0.0709593	0.00391363
cg19730092	ADAMTS14	S_Shore	Body	0.17174	0.0517262	0.256492	0.0582627	0.00371699
cg06982745	ADAMTS14	N/A	Body	0.237667	0.0733423	0.500944	0.180457	0.000662
cg18968090	ADAMTS14	Island	TSS200	0.0365627	0.0059352	0.0625571	0.0258489	0.00349882
cg02503850	ADAMTS14	Island	TSS200	0.0387112	0.00510501	0.0534833	0.0101642	0.00188881
cg19333883	ADAMTS15	S_Shore	Body	0.0429591	0.0102369	0.0916926	0.0591493	0.00275312
cg26892415	ADAMTS16	N/A	Body	0.718373	0.0920698	0.606219	0.079414	0.00972712
cg25485055	ADAMTS16	N/A	Body	0.115096	0.0223671	0.174961	0.057604	0.00647127
cg24573724	ADAMTS16	Island	Body	0.904333	0.0126073	0.825871	0.0666229	0.00032459
cg06843687	ADAMTS16	S_Shore	Body	0.0290095	0.0122267	0.064148	0.033197	0.00405584
cg03209854	ADAMTS16	Island	TSS1500	0.0383111	0.00719892	0.0544613	0.0146205	0.00846442
cg19971025	ADAMTS17	N/A	Body	0.947616	0.00901178	0.894577	0.042422	0.000153613
cg02186542	ADAMTS18	S_Shore	TSS200	0.0639514	0.0104887	0.0892433	0.0211893	0.00580935
cg15188268	ADAMTS19	N_Shore	TSS1500	0.617236	0.0851835	0.796017	0.076266	6.73e-05
cg05211662	ADAMTS19	Island	TSS1500	0.0480411	0.0133159	0.0738955	0.0223385	0.00242691
cg25554190	ADAMTS2	Island	Body	0.947322	0.016406	0.904665	0.0482247	0.00460429
cg12674760	ADAMTS2	N/A	Body	0.699901	0.0502944	0.813901	0.0818898	0.00236092
cg09693926	ADAMTS2	Island	Body	0.876082	0.0272069	0.794731	0.0577545	0.000283513
cg21183664	ADAMTS2	Island	Body	0.0185299	0.00491059	0.042507	0.0352608	0.0089408
cg21052104	ADAMTS2	N/A	Body	0.0667504	0.0180041	0.185382	0.0780027	9.09e-06
cg21048915	ADAMTS2	Island	Body	0.952251	0.00702941	0.930787	0.0213177	0.00449892
cg16604066	ADAMTS2	N_Shelf	Body	0.937061	0.0142019	0.895685	0.0377948	0.00122445
cg12613839	ADAMTS2	N/A	Body	0.159284	0.0541343	0.259469	0.0766026	0.00769827
cg12307237	ADAMTS2	N/A	Body	0.203539	0.0400617	0.284263	0.0665969	0.00776006
cg09046370	ADAMTS2	N/A	Body	0.163592	0.0476795	0.302578	0.118087	0.00149489
cg03993109	ADAMTS2	Island	Body	0.0906921	0.0257547	0.204193	0.107902	0.00310818
cg03975447	ADAMTS2	N/A	Body	0.262369	0.0666363	0.397561	0.0847106	0.00130231
cg00799121	ADAMTS2	N/A	Body	0.194343	0.0299584	0.274085	0.0810663	0.00910202
cg00274815	ADAMTS2	N/A	Body	0.913656	0.00961671	0.891204	0.0156292	0.00666468
cg24768365	ADAMTS20	N_Shore	Body	0.529608	0.0476645	0.466484	0.0321439	0.00711345
cg14349862	ADAMTS3	N/A	Body	0.858025	0.0349066	0.901398	0.0359936	0.00924501
cg08979041	ADAMTS5	Island	1stExon	0.0627669	0.0069782	0.105351	0.0349041	0.000266192
cg20156545	ADAMTS5	N_Shelf	Body	0.132998	0.0491835	0.297549	0.127398	0.000473563
cg14740657	ADAMTS5	N_Shore	Body	0.0969065	0.0309774	0.230167	0.0824097	2.83e-05
cg07771160	ADAMTS5	N_Shore	Body	0.0943356	0.0218578	0.169825	0.0678145	0.00238409
cg05529278	ADAMTS5	N_Shore	Body	0.193651	0.0508488	0.322059	0.0761421	0.000246322
cg03294207	ADAMTS5	N_Shore	Body	0.116791	0.0413942	0.231152	0.103251	0.0034022
cg16580073	ADAMTS6	N/A	3'UTR	0.622017	0.0602337	0.73964	0.110216	0.00537238
cg21878650	ADAMTS6	N/A	Body	0.0968662	0.0241147	0.157825	0.0481128	0.00495091
cg23506979	ADAMTS7	N_Shore	Body	0.163136	0.0707366	0.277993	0.0936419	0.00519385
cg15889649	ADAMTS7	N_Shore	Body	0.826666	0.0308402	0.733635	0.08252	0.00142622
cg06752398	ADAMTS7	S_Shore	Body	0.666946	0.0659697	0.576623	0.0527896	0.00436073
cg17837076	ADAMTS7	S_Shore	TSS1500	0.795317	0.0345692	0.735624	0.0403647	0.00423904
cg04137171	ADAMTS7	Island	TSS1500	0.103375	0.026441	0.156963	0.0443547	0.00205018
cg25581822	ADAMTS9	N/A	Body	0.732166	0.0569061	0.829707	0.0492003	0.00076326
cg22118297	ADAMTS9	N/A	Body	0.227302	0.0770052	0.356007	0.102177	0.00473758
cg21527616	ADAMTS9	N/A	Body	0.259285	0.0778408	0.414272	0.106756	0.0022075
cg14187266	ADAMTS9	N/A	Body	0.170012	0.0600108	0.307475	0.0779451	0.000427852
cg00344411	ADAMTS9	N/A	Body	0.119764	0.0450141	0.233967	0.0930408	0.00420324
cg10815995	ADAMTSL1	Island	Body	0.960768	0.00954293	0.926517	0.0202223	3.88e-05
cg06294856	ADAMTSL1	N_Shore	Body	0.761774	0.0760517	0.864015	0.0572919	0.0017928
cg13468759	ADAMTSL1	N/A	Body	0.240762	0.0918668	0.460619	0.144555	0.000409461
cg22731190	ADAMTSL2	Island	Body	0.767482	0.0265473	0.696932	0.043179	0.000917207
cg08115297	ADAMTSL3	N/A	3'UTR	0.956952	0.0107368	0.93501	0.0214609	0.0065155
cg14037218	ADAMTSL4	Island	5'UTR	0.122337	0.0332776	0.232337	0.0731264	0.000219735
cg20928945	ADAP1	S_Shore	Body	0.788574	0.0435733	0.680296	0.110194	0.00920246
cg14407179	ADAP1	N_Shelf	Body	0.908367	0.0150064	0.879234	0.0189628	0.00398287
cg08512365	ADAP1	S_Shore	Body	0.505108	0.0336968	0.429461	0.053475	0.00334041
cg13634864	ADAP1	S_Shore	TSS1500	0.866439	0.0305812	0.771773	0.0860018	0.00222427
cg04992282	ADAR	N_Shore	5'UTR	0.165879	0.0462461	0.266261	0.0819298	0.00300787
cg25012577	ADAR	S_Shore	TSS1500	0.060625	0.0170376	0.126253	0.0570419	0.000514165
cg21913632	ADARB1	N/A	5'UTR	0.724884	0.062711	0.645965	0.0570272	0.00636686
cg25884812	ADARB2	S_Shore	Body	0.839468	0.0385488	0.757227	0.0679009	0.00282118
cg24980040	ADARB2	N/A	Body	0.958259	0.01009	0.937733	0.018303	0.00746382
cg16957758	ADARB2	N/A	Body	0.196548	0.036465	0.264186	0.0423597	0.00222308
cg15570021	ADARB2	Island	Body	0.88522	0.0264338	0.927948	0.0222732	0.00134939
cg14288086	ADARB2	N/A	Body	0.961474	0.00580696	0.949113	0.0100979	0.00805592
cg12051364	ADARB2	N/A	Body	0.931172	0.0154711	0.889539	0.0421912	0.00764439
cg10724130	ADARB2	N_Shelf	Body	0.887064	0.0313387	0.821509	0.0736767	0.00583752
cg08302300	ADARB2	Island	Body	0.793919	0.0272595	0.715101	0.0665603	0.00156207
cg07568644	ADARB2	S_Shore	Body	0.771969	0.0322492	0.687945	0.0504631	0.000522884
cg07356555	ADARB2	Island	Body	0.812902	0.0305004	0.713877	0.0526721	0.000124813
cg06083652	ADARB2	N/A	Body	0.734895	0.0215322	0.663191	0.0498128	0.00141875
cg05721751	ADARB2	N/A	Body	0.922701	0.065034	0.858615	0.0450007	0.00297189
cg04855826	ADARB2	N/A	Body	0.924673	0.0097136	0.888857	0.043756	0.00995316
cg04198535	ADARB2	S_Shelf	Body	0.829245	0.0262567	0.749463	0.0582435	0.000714891
cg02726524	ADARB2	N/A	Body	0.962071	0.0084647	0.941917	0.021629	0.00763821
cg02560863	ADARB2	N/A	Body	0.848014	0.0289655	0.774497	0.0482157	0.000783112
cg02445968	ADARB2	N/A	Body	0.283631	0.0520983	0.372063	0.0586237	0.00352037
cg02380151	ADARB2	N/A	Body	0.87113	0.0406543	0.793129	0.0752254	0.00659905
cg01397065	ADAT3	Island	5'UTR	0.870829	0.0453925	0.761787	0.122421	0.00239906
cg12731430	ADC	N_Shore	TSS1500	0.184926	0.0239071	0.246071	0.0534334	0.0078857
cg23405908	ADCK1	N/A	Body	0.887726	0.0146876	0.798503	0.104969	0.00328628
cg15388570	ADCK1	N/A	Body	0.0751793	0.0250751	0.124585	0.0433328	0.00320096
cg18985109	ADCK1	N_Shore	TSS200	0.0494936	0.0134383	0.0782885	0.0221198	0.00305171
cg04410355	ADCK4	N_Shore	Body	0.904529	0.0253537	0.943465	0.0203231	0.00281436
cg13329789	ADCY1	N/A	3'UTR	0.786018	0.0332419	0.728833	0.0365287	0.00546799
cg04556393	ADCY10	N/A	Body	0.914011	0.0170004	0.869211	0.0453539	0.00625059
cg12378867	ADCY2	N/A	3'UTR	0.163276	0.0465054	0.27026	0.0971903	0.00467943
cg27629673	ADCY2	N/A	Body	0.85936	0.0373573	0.782485	0.0676509	0.0080297
cg07176385	ADCY2	S_Shore	Body	0.597723	0.0482889	0.686175	0.0746778	0.00876569
cg26038461	ADCY3	N/A	Body	0.922144	0.026083	0.863194	0.0577806	0.00195359
cg11023668	ADCY3	N/A	Body	0.767461	0.0747994	0.675291	0.0711046	0.0073297
cg10639428	ADCY3	N_Shelf	Body	0.15873	0.0629727	0.275757	0.0813229	0.00138537
cg09822192	ADCY4	N_Shore	Body	0.361781	0.0757546	0.472632	0.0558554	0.00252891
cg00951869	ADCY4	S_Shore	TSS1500	0.722076	0.0582647	0.623299	0.0589731	0.0016147
cg27182923	ADCY5	N/A	Body	0.813954	0.04696	0.723417	0.0674971	0.00193999
cg25976932	ADCY5	N/A	Body	0.249459	0.0456111	0.380064	0.129497	0.00545676
cg14872036	ADCY5	N/A	Body	0.10781	0.0221053	0.20122	0.0821579	0.000843018
cg02953559	ADCY5	N_Shore	Body	0.616959	0.0731206	0.775914	0.0946874	0.000646607
cg25196508	ADCY6	N_Shore	5'UTR	0.10942	0.0651312	0.280139	0.133282	0.00108509
cg24092939	ADCY6	N_Shore	5'UTR	0.072104	0.0254096	0.17882	0.103657	0.000836045
cg11661914	ADCY6	N_Shore	5'UTR	0.137253	0.0535293	0.258777	0.0920049	0.00128961
cg00160359	ADCY6	S_Shore	5'UTR	0.702027	0.0390657	0.778442	0.0564687	0.0027366
cg26266429	ADCY6	N_Shore	Body	0.0971338	0.0701143	0.190317	0.0662328	0.000830486
cg22689690	ADCY6	S_Shore	TSS1500	0.0213303	0.00530639	0.0375436	0.0154217	0.0015403
cg23580000	ADCY7	N/A	1stExon	0.930751	0.0252195	0.863599	0.0653009	0.00178214
cg16548911	ADCY7	N/A	Body	0.68208	0.0698898	0.578542	0.0808763	0.00631272
cg05229355	ADCY8	Island	5'UTR	0.0544221	0.00633826	0.0706979	0.0143738	0.00888235
cg03120091	ADCY8	Island	5'UTR	0.0223814	0.00779275	0.0377951	0.0181086	0.00459442
cg07312654	ADCY8	Island	TSS1500	0.0377411	0.00684203	0.0664743	0.0224248	0.000554873
cg16812352	ADCY9	N/A	Body	0.258992	0.06781	0.385312	0.0865389	0.00217147
cg10487659	ADCY9	N/A	Body	0.109529	0.0452847	0.280681	0.138932	0.000473851
cg15458338	ADCYAP1	Island	TSS1500	0.082528	0.0117445	0.104669	0.0151148	0.00812906
cg02418899	ADCYAP1R1	Island	5'UTR	0.101165	0.0199838	0.0706979	0.0237337	0.00623494
cg17822807	ADCYAP1R1	N/A	Body	0.829777	0.0488327	0.907181	0.0254809	0.000160251
cg03447880	ADCYAP1R1	N/A	Body	0.850431	0.0887036	0.749831	0.0924661	0.00787955
cg17547420	ADD1	N/A	Body	0.940177	0.0186684	0.961172	0.0117303	0.00379529
cg06915226	ADD2	N/A	5'UTR	0.424266	0.0274348	0.555573	0.116627	0.00451406
cg03756645	ADD2	N/A	5'UTR	0.701155	0.0543414	0.784877	0.0604964	0.00557906
cg00789484	ADD2	N/A	5'UTR	0.777601	0.0324843	0.838228	0.044824	0.00704565
cg02674324	ADD2	N_Shore	Body	0.947531	0.00709657	0.917261	0.0345142	0.00997936
cg23691894	ADD3	N_Shore	1stExon	0.0889064	0.0164977	0.206098	0.0864703	6.91e-05
cg25341032	ADD3	N_Shore	5'UTR	0.117204	0.0374282	0.297639	0.0908659	9.65e-06
cg05214460	ADD3	N_Shore	5'UTR	0.0640351	0.00649706	0.12385	0.0510619	0.00016435
cg07464212	ADD3	N/A	Body	0.922616	0.0136233	0.947049	0.0118709	0.000943777
cg00689360	ADH1C	N/A	TSS200	0.141486	0.0526102	0.248776	0.082237	0.00237878
cg18060627	ADH5	N_Shelf	Body	0.229501	0.049717	0.348057	0.106083	0.00662143
cg25223878	ADH6	N/A	3'UTR	0.424511	0.0799786	0.553059	0.0873638	0.00314297
cg22628608	ADHFE1	S_Shore	Body	0.698341	0.031196	0.787084	0.0373298	0.000167572
cg11530289	ADHFE1	N_Shore	Body	0.120696	0.0386646	0.249797	0.128459	0.00197982
cg16642695	ADHFE1	N_Shore	TSS1500	0.607306	0.0774433	0.776905	0.0981955	0.000256586
cg15161785	ADI1	Island	Body	0.0373109	0.00476769	0.0525893	0.0137123	0.00585251
cg03573747	ADIPOQ	N/A	5'UTR	0.154571	0.0674481	0.312784	0.111595	0.00100883
cg18537894	ADIPOQ	N/A	TSS1500	0.75346	0.0564864	0.843425	0.0560661	0.000310578
cg21978128	ADIPOQ	N/A	TSS200	0.125738	0.0637508	0.2715	0.109409	0.00114086
cg21601852	ADIPOR2	N/A	3'UTR	0.762228	0.0446495	0.841787	0.044679	0.00124877
cg26565018	ADIPOR2	N_Shore	TSS1500	0.208623	0.0428411	0.287783	0.0552959	0.00427034
cg26757820	ADK	N/A	Body	0.0631961	0.018155	0.145494	0.0937692	0.000865963
cg24340640	ADK	N/A	Body	0.241099	0.0668843	0.467189	0.11893	5.84e-05
cg02181247	ADM	N_Shore	TSS1500	0.372679	0.0751173	0.278491	0.0674157	0.00970814
cg12093180	ADNP	S_Shore	TSS1500	0.127546	0.0193178	0.19387	0.0620844	0.00376363
cg25103895	ADO	Island	3'UTR	0.177501	0.0271035	0.236099	0.0417469	0.00273588
cg16863332	ADO	S_Shore	3'UTR	0.323968	0.0667847	0.460777	0.0993574	0.00207619
cg12474798	ADO	Island	3'UTR	0.037469	0.00888743	0.0639853	0.0237642	0.00107676
cg01005506	ADO	Island	3'UTR	0.0240619	0.00693817	0.0592233	0.0455642	0.00073323
cg12793123	ADORA2A	S_Shelf	1stExon	0.856312	0.0183895	0.756748	0.076815	0.000247723
cg23763137	ADORA2A	S_Shelf	TSS200	0.845366	0.0404412	0.744699	0.0861927	0.00158746
cg17580614	ADORA2B	Island	Body	0.0397135	0.0171208	0.101426	0.0692261	0.00386429
cg10235170	ADORA2B	N_Shore	TSS1500	0.833293	0.0642534	0.718107	0.0740092	0.000703927
cg07677850	ADORA2B	N_Shore	TSS1500	0.763224	0.0374808	0.819407	0.0404951	0.00751643
cg02947253	ADORA3	N/A	Body	0.923368	0.019255	0.856459	0.0760708	0.002066
cg26233373	ADORA3	N/A	Body	0.817827	0.0320129	0.762013	0.0433151	0.00675333
cg17127015	ADPGK	N/A	Body	0.830569	0.052126	0.661301	0.102866	0.0001016
cg12691651	ADPGK	N_Shore	Body	0.137489	0.0251241	0.219779	0.0914218	0.00383603
cg03441853	ADPGK	N_Shore	Body	0.0680926	0.0276841	0.148062	0.0522933	0.000504694
cg00484488	ADPGK	S_Shore	TSS1500	0.0959971	0.0258435	0.157232	0.0566019	0.00395348
cg06864391	ADPRHL1	N/A	3'UTR	0.147387	0.0425969	0.28411	0.0912305	0.00021301
cg20618527	ADPRHL1	N/A	5'UTR	0.870431	0.0514624	0.70649	0.104391	5.34e-05
cg05392008	ADPRHL1	N/A	5'UTR	0.792784	0.0599836	0.652013	0.110772	0.000874218
cg16022315	ADPRHL1	Island	Body	0.806333	0.0212349	0.721496	0.0882458	0.00520924
cg05567734	ADPRHL1	N/A	TSS1500	0.880851	0.0227426	0.909304	0.0153421	0.00828534
cg00242786	ADPRHL1	N/A	TSS1500	0.796735	0.0552611	0.859292	0.0380226	0.00803551
cg23417523	ADPRHL1	N/A	TSS200	0.365823	0.041624	0.449316	0.0530797	0.00288058
cg21304833	ADPRHL1	N/A	TSS200	0.283918	0.0414472	0.377497	0.0641926	0.00231842
cg14845091	ADPRHL1	N/A	TSS200	0.333213	0.0492285	0.421139	0.0393742	0.00107527
cg23328194	ADRA1A	N/A	Body	0.0773317	0.0324633	0.175128	0.100197	0.0066256
cg07572251	ADRA1A	N/A	Body	0.068769	0.0304881	0.177616	0.0970457	0.00247616
cg02501086	ADRA1A	N_Shelf	Body	0.922841	0.021123	0.816441	0.0522337	5.63e-06
cg22461835	ADRA1A	Island	TSS1500	0.0225389	0.00534291	0.0421509	0.0216366	0.0068591
cg11449039	ADRA1D	N_Shelf	Body	0.894286	0.0191449	0.827076	0.0527821	0.000743964
cg25869950	ADRA2B	N_Shore	3'UTR	0.818039	0.0399736	0.875479	0.0360123	0.00475127
cg25074764	ADRA2B	N_Shelf	3'UTR	0.218705	0.0566482	0.338964	0.0760402	0.000981751
cg14826456	ADRB1	Island	1stExon	0.0461689	0.0173277	0.0828137	0.0280404	0.00139454
cg13848598	ADRB1	Island	1stExon	0.101881	0.0315888	0.200936	0.0739305	0.000680908
cg03103178	ADRB3	S_Shore	1stExon	0.0314184	0.00784205	0.0611401	0.027655	0.00120975
cg23460057	ADRB3	S_Shore	TSS200	0.0681049	0.0144296	0.119456	0.0438645	0.000717761
cg13924996	ADRBK1	S_Shore	3'UTR	0.959356	0.0106375	0.881357	0.0846679	0.000445982
cg15154002	ADRBK2	S_Shore	Body	0.0484784	0.00845626	0.0668543	0.0147071	0.00484626
cg15276500	ADRM1	Island	Body	0.0363693	0.016854	0.0224285	0.00593496	0.0093886
cg03992063	ADSS	S_Shore	TSS1500	0.92749	0.0165637	0.877145	0.0546858	0.0046784
cg13127574	ADSSL1	N/A	1stExon	0.796329	0.0340818	0.736455	0.0374712	0.00272593
cg21083556	ADSSL1	S_Shelf	Body	0.123357	0.0466333	0.277593	0.110208	0.00113795
cg01216100	ADSSL1	N/A	Body	0.800304	0.0341368	0.725691	0.0564122	0.00212102
cg13798721	ADSSL1	Island	TSS200	0.0730981	0.0125043	0.0470251	0.0106705	0.000187558
cg10873171	AEBP1	N/A	Body	0.101311	0.0323725	0.182314	0.0800468	0.00655248
cg10480062	AEBP1	N_Shelf	Body	0.892729	0.0290432	0.831841	0.0675696	0.00985257
cg05350224	AES	N/A	3'UTR	0.138607	0.034451	0.250102	0.0815646	0.000430248
cg20616836	AES	S_Shelf	TSS1500	0.86164	0.0271561	0.930819	0.0213061	2.41e-05
cg22870092	AFAP1	N/A	5'UTR	0.356519	0.0939062	0.534569	0.117741	0.00156823
cg19473989	AFAP1	N/A	5'UTR	0.111095	0.0374714	0.241841	0.109861	0.00153075
cg07406289	AFAP1	N/A	5'UTR	0.573286	0.0693119	0.715832	0.0989698	0.00191404
cg24716420	AFAP1	Island	Body	0.932179	0.0153318	0.951963	0.0106422	0.00376378
cg20147046	AFAP1	S_Shore	Body	0.487951	0.0372204	0.596019	0.0770345	0.00162483
cg14543780	AFAP1	N/A	Body	0.0620718	0.0245505	0.148742	0.0610005	9.19e-05
cg00624564	AFAP1	N/A	Body	0.949598	0.0144519	0.911683	0.0358492	0.00317249
cg06816783	AFAP1L1	N/A	Body	0.888125	0.0177521	0.832325	0.0497115	0.00227697
cg26017408	AFAP1L2	N_Shelf	Body	0.158556	0.0776275	0.288885	0.0931126	0.00157658
cg20283670	AFAP1L2	N_Shore	Body	0.189721	0.0402427	0.277062	0.0659161	0.00343635
cg08329473	AFAP1L2	N/A	Body	0.296044	0.0645465	0.390027	0.0603263	0.00575976
cg05120428	AFAP1L2	N/A	Body	0.202643	0.0518504	0.336338	0.0667017	0.000116572
cg15436606	AFF1	N/A	Body	0.206146	0.0648811	0.351177	0.107837	0.00243367
cg10338518	AFF1	N/A	Body	0.677049	0.0885259	0.802479	0.0641534	0.00246754
cg05206789	AFF1	N/A	Body	0.161234	0.0615517	0.268932	0.083154	0.00775429
cg21988461	AFF1	N/A	Body	0.616422	0.0545141	0.527005	0.0725978	0.00974989
cg21571135	AFF1	N/A	Body	0.228286	0.0507454	0.401052	0.120318	0.000680039
cg17875845	AFF1	S_Shelf	Body	0.871023	0.0246582	0.925657	0.0255642	0.000143171
cg17593384	AFF1	N/A	Body	0.033698	0.00852203	0.0960131	0.0694879	0.000192315
cg13943333	AFF1	N/A	Body	0.109995	0.0396494	0.271285	0.1019	7.42e-05
cg02979487	AFF1	N/A	Body	0.0443456	0.0107257	0.0655548	0.0204924	0.00606408
cg01323104	AFF1	N/A	Body	0.0893618	0.0202148	0.223496	0.106474	7.64e-05
cg06174815	AFF2	N_Shore	TSS200	0.400096	0.0645619	0.301128	0.0676052	0.00714439
cg07349094	AFF3	N/A	1stExon	0.964351	0.0108759	0.853989	0.113107	7.19e-05
cg20965469	AFF3	N/A	Body	0.700556	0.064999	0.824309	0.0544019	0.000185779
cg17165836	AFF3	N/A	Body	0.1305	0.0374495	0.208759	0.0577837	0.00316753
cg14793844	AFF3	N/A	Body	0.92867	0.0173958	0.889459	0.0327637	0.00252456
cg14552010	AFF3	N/A	Body	0.0627116	0.0175424	0.151231	0.0685027	0.000207659
cg11371382	AFF3	N/A	Body	0.9671	0.00586816	0.937807	0.0412562	0.0078587
cg02518546	AFF3	N/A	Body	0.11182	0.0371124	0.228123	0.107145	0.00088169
cg01649623	AFF3	N/A	Body	0.163021	0.0595224	0.313077	0.0886193	0.00014475
cg21988972	AFF3	N/A	TSS1500	0.689189	0.0572947	0.604687	0.0524224	0.00407262
cg11577355	AFF3	S_Shore	TSS1500	0.155402	0.0370674	0.263471	0.0742707	0.000335702
cg09521647	AFF3	S_Shore	TSS1500	0.105695	0.0408228	0.197085	0.0606425	0.00043128
cg04101806	AFF3	S_Shore	TSS1500	0.511052	0.0509228	0.602976	0.0595438	0.00337474
cg23497683	AFF3	N/A	TSS200	0.946101	0.0165039	0.825412	0.107448	6.11e-05
cg06183267	AFF3	N/A	TSS200	0.949182	0.0199934	0.86449	0.100227	0.00117662
cg19071879	AFF3	S_Shore	TSS200	0.100364	0.0287242	0.186486	0.0581864	0.000153753
cg13720868	AFG3L2	N_Shore	Body	0.079975	0.0126004	0.127054	0.044602	0.00467943
ch.17.2065773F	AFMID	N/A	Body	0.0920733	0.0342559	0.160997	0.04769	0.00087469
cg21940220	AFMID	S_Shore	Body	0.200421	0.0746865	0.386865	0.0982295	0.000121243
cg14903799	AGAP1	S_Shore	3'UTR	0.875701	0.0278718	0.801371	0.0827461	0.0069375
cg22764497	AGAP1	N/A	Body	0.872566	0.0311414	0.926739	0.0197841	0.000216206
cg22076755	AGAP1	S_Shelf	Body	0.812603	0.0250565	0.893761	0.0301754	2.32e-05
cg22032385	AGAP1	N/A	Body	0.497894	0.0624063	0.62036	0.0829438	0.00194159
cg22029015	AGAP1	S_Shore	Body	0.141867	0.0485543	0.310639	0.148711	0.0010227
cg20706776	AGAP1	N/A	Body	0.579292	0.0908989	0.697536	0.0778271	0.00586056
cg20667709	AGAP1	N/A	Body	0.735256	0.0369348	0.618739	0.0384178	1.95e-05
cg20302069	AGAP1	N/A	Body	0.447885	0.0322273	0.513607	0.0435764	0.00666679
cg20128773	AGAP1	N/A	Body	0.944594	0.0110193	0.881499	0.0622608	0.000548322
cg18528091	AGAP1	N/A	Body	0.627849	0.0452716	0.720069	0.0710309	0.00540764
cg18019810	AGAP1	N/A	Body	0.873375	0.0491472	0.777228	0.0654365	0.000780254
cg17945789	AGAP1	S_Shore	Body	0.88352	0.0253194	0.813494	0.0646513	0.00503755
cg17472664	AGAP1	N/A	Body	0.114194	0.0385672	0.241749	0.0731318	7.09e-05
cg16901958	AGAP1	N/A	Body	0.745394	0.0773384	0.84591	0.0831713	0.00962621
cg16114962	AGAP1	S_Shore	Body	0.752634	0.0309108	0.832363	0.0543901	0.00150639
cg15068641	AGAP1	N/A	Body	0.25795	0.0551635	0.363565	0.0793434	0.00243259
cg14435073	AGAP1	S_Shore	Body	0.212679	0.0567039	0.318242	0.0674472	0.00162742
cg10825617	AGAP1	N/A	Body	0.895536	0.0247633	0.80164	0.0630631	0.000128111
cg10478996	AGAP1	S_Shore	Body	0.953707	0.00537344	0.935803	0.0123334	0.00130122
cg10096519	AGAP1	S_Shelf	Body	0.17332	0.046519	0.314623	0.112828	0.000755989
cg08348422	AGAP1	N/A	Body	0.117456	0.0303133	0.308041	0.128429	6.3e-05
cg06747919	AGAP1	N/A	Body	0.871645	0.0304417	0.929633	0.0206045	9.39e-05
cg05833610	AGAP1	N_Shore	Body	0.179461	0.0413289	0.326012	0.104248	0.000209863
cg04134958	AGAP1	N/A	Body	0.86488	0.0334077	0.911808	0.0199507	0.00180444
cg04011135	AGAP1	S_Shelf	Body	0.412959	0.0666064	0.588169	0.0905996	0.000135267
cg03451670	AGAP1	Island	Body	0.031301	0.00686617	0.0454613	0.013263	0.00986059
cg02611811	AGAP1	N/A	Body	0.876284	0.0197845	0.923589	0.0154152	8.34e-05
cg02244431	AGAP1	N/A	Body	0.245536	0.0669128	0.406214	0.109654	0.000542097
cg00834223	AGAP1	N/A	Body	0.377081	0.0868882	0.624547	0.14093	0.000244693
cg26176204	AGAP1	N_Shore	TSS1500	0.0952512	0.0187205	0.135914	0.0317628	0.00438977
cg19700682	AGAP11	S_Shelf	5'UTR	0.234848	0.0459099	0.359253	0.110593	0.0042188
cg02388882	AGAP11	Island	5'UTR	0.172816	0.0438434	0.269939	0.0545429	0.000173857
cg17792740	AGAP11	N_Shore	TSS1500	0.073359	0.0187404	0.192751	0.0742892	1.15e-05
cg14209784	AGAP11	N_Shore	TSS1500	0.0520736	0.018214	0.128796	0.0712087	0.000228049
cg01004363	AGAP11	N_Shore	TSS1500	0.0596279	0.0142309	0.145829	0.0654266	0.000108895
cg22507723	AGAP2	Island	1stExon	0.11651	0.0316108	0.224237	0.0805587	0.000639794
cg13444413	AGAP2	Island	1stExon	0.0782147	0.0329302	0.189503	0.0964852	0.000931054
cg03505148	AGAP2	Island	1stExon	0.125167	0.0345009	0.264457	0.105787	0.000463142
cg23387569	AGAP2	Island	3'UTR	0.0710326	0.0273046	0.195066	0.0944192	8.29e-05
cg16823042	AGAP2	Island	3'UTR	0.0864703	0.0324089	0.20508	0.0857554	0.000188944
cg11511175	AGAP2	Island	3'UTR	0.0731409	0.0247168	0.158942	0.0980946	0.00561051
cg06314111	AGAP2	Island	3'UTR	0.174998	0.0410962	0.283774	0.0914765	0.00357742
cg15539944	AGAP2	N_Shore	Body	0.0511544	0.0143859	0.118696	0.0700856	0.000857968
cg25582401	AGAP2	S_Shore	TSS1500	0.171647	0.0248616	0.24827	0.0691729	0.00236766
cg01353646	AGAP2	Island	TSS1500	0.0545088	0.0193046	0.139235	0.0761824	0.000331717
cg09596958	AGAP2	N_Shore	TSS200	0.0560777	0.0151129	0.165704	0.109142	0.0011649
cg25417842	AGAP3	Island	Body	0.0868831	0.0308969	0.249331	0.116695	5.7e-05
cg03714522	AGAP3	Island	Body	0.0864566	0.0504669	0.172396	0.0678423	0.000845144
cg19752686	AGAP3	N/A	Body	0.169034	0.0513876	0.2693	0.0685056	0.00142351
cg09205595	AGAP3	N_Shore	TSS1500	0.11195	0.038794	0.199424	0.0638127	0.000520535
cg20975733	AGBL1	N/A	Body	0.811009	0.0257256	0.731533	0.0510889	0.000580993
cg12868052	AGBL1	N/A	Body	0.846608	0.0229834	0.78972	0.0503698	0.00593113
cg01177849	AGBL1	N/A	Body	0.934091	0.0105084	0.892631	0.0295667	0.000301222
cg01888601	AGBL2	N_Shore	1stExon	0.163328	0.0494493	0.26552	0.0891956	0.00643494
cg20064370	AGBL2	N_Shelf	Body	0.320059	0.0512127	0.431399	0.0558189	0.000214058
cg14615336	AGBL4	Island	1stExon	0.0216183	0.00541745	0.0377311	0.0212779	0.00605369
cg16260421	AGBL4	N_Shore	Body	0.0404209	0.0125699	0.08913	0.0602226	0.00573211
cg24553170	AGBL4	S_Shore	Body	0.23158	0.0373029	0.349263	0.0681477	0.000158367
cg14175771	AGBL4	S_Shore	TSS1500	0.588971	0.131826	0.816662	0.0739876	7.83e-05
cg08716372	AGBL4	S_Shore	TSS1500	0.0634345	0.0226331	0.101027	0.0343264	0.00468418
cg03217897	AGBL4	Island	TSS200	0.0242984	0.00572931	0.0392861	0.0134101	0.0046599
cg27580693	AGER	N/A	Body	0.91292	0.0119133	0.932999	0.0162547	0.00912572
cg23177883	AGER	N/A	Body	0.437076	0.0427375	0.520706	0.0657405	0.00750527
cg11105830	AGER	N/A	Body	0.448207	0.0498499	0.538209	0.0589594	0.00365258
cg08321684	AGER	N/A	Body	0.492335	0.0802567	0.661267	0.105075	0.000893541
cg05914981	AGER	N/A	TSS200	0.272064	0.038079	0.394465	0.0658046	0.000139055
cg18991321	AGFG2	N/A	Body	0.913459	0.0398873	0.852177	0.0534667	0.00696482
cg03431524	AGFG2	N/A	Body	0.782889	0.0417212	0.716464	0.0434781	0.00349963
cg22553641	AGFG2	Island	TSS200	0.0359912	0.00782156	0.0528863	0.015627	0.00421575
cg15817406	AGGF1	N_Shore	TSS1500	0.673171	0.0536646	0.549093	0.116068	0.00884618
cg23104549	AGK	S_Shelf	5'UTR	0.878247	0.0333611	0.753105	0.126295	0.00256754
cg14953379	AGK	N/A	Body	0.857799	0.0392922	0.723028	0.081073	0.000250491
cg02137183	AGK	N_Shore	TSS1500	0.421375	0.0419321	0.519743	0.0679465	0.00223142
cg06086933	AGL	N/A	TSS1500	0.715404	0.0838233	0.816683	0.0518019	0.0060523
cg10772169	AGL	N_Shore	TSS1500	0.0881187	0.031132	0.188741	0.0502177	1.7e-05
cg11656262	AGMAT	S_Shore	TSS1500	0.940204	0.0143306	0.917337	0.01924	0.00826933
cg26185009	AGPAT1	N/A	5'UTR	0.751645	0.0378468	0.839049	0.0485592	0.00118409
cg19730924	AGPAT1	N/A	5'UTR	0.541162	0.0418111	0.649749	0.0855939	0.00402076
cg17213381	AGPAT1	N/A	5'UTR	0.835736	0.046735	0.767562	0.0517493	0.00285791
cg03573455	AGPAT1	N/A	5'UTR	0.942354	0.0174892	0.879471	0.0672107	0.00188411
cg23588029	AGPAT1	S_Shore	Body	0.481981	0.0431527	0.55498	0.0447398	0.00525664
cg23228481	AGPAT1	S_Shore	Body	0.412481	0.0294096	0.468965	0.027653	0.00563048
cg14464245	AGPAT2	N_Shore	Body	0.0958511	0.0383914	0.195256	0.0753356	0.000586631
cg15720535	AGPAT2	Island	TSS1500	0.0412051	0.0136427	0.0933291	0.0712587	0.00868655
cg00504226	AGPAT3	N/A	5'UTR	0.883534	0.0231479	0.829338	0.0517574	0.00561051
cg01331461	AGPAT3	N/A	TSS200	0.146429	0.0443989	0.284397	0.092721	0.000710813
cg18299670	AGPAT4	N/A	3'UTR	0.818504	0.0405758	0.892468	0.028282	0.000197499
cg21351392	AGPAT4	N/A	Body	0.871706	0.0461764	0.783729	0.0732704	0.00141376
cg24327836	AGPAT6	N/A	3'UTR	0.810676	0.0334566	0.876835	0.0421946	0.00265398
cg02377900	AGPAT6	N/A	3'UTR	0.833434	0.0399046	0.893755	0.0491126	0.00353734
cg22638105	AGPAT6	N/A	Body	0.064099	0.0200587	0.163981	0.0838189	0.000328146
cg07775417	AGPAT9	N/A	Body	0.469116	0.0666355	0.5739	0.0880014	0.00505148
cg01395754	AGPS	N/A	3'UTR	0.140939	0.0471239	0.297891	0.108668	0.000217912
cg19655704	AGPS	N/A	Body	0.9594	0.0104274	0.917068	0.0525426	0.000923373
cg24704476	AGRN	S_Shore	Body	0.307091	0.0452705	0.383549	0.0542508	0.00598403
cg18272461	AGRN	N_Shelf	Body	0.27545	0.0501754	0.357591	0.0634604	0.00852928
cg18147233	AGRN	S_Shore	Body	0.281269	0.0545116	0.386371	0.0534946	0.000579317
cg14663984	AGRN	Island	Body	0.0701194	0.0271519	0.114612	0.0352365	0.00572756
cg12469361	AGRN	Island	Body	0.944341	0.0107331	0.920079	0.0203512	0.00394298
cg19125606	AGT	N/A	1stExon	0.0954349	0.0211828	0.206319	0.0841184	0.000690809
cg20906621	AGTR1	S_Shore	5'UTR	0.0770841	0.0304626	0.177482	0.0837091	0.00609232
cg13528513	AGTR1	S_Shelf	5'UTR	0.104187	0.0457839	0.179466	0.0827326	0.00847797
cg27260617	AGTR1	N/A	5'UTR	0.312586	0.0525545	0.406527	0.0708182	0.00382288
cg08945450	AGTRAP	N_Shore	TSS1500	0.0281977	0.00606205	0.0489061	0.0174831	0.00143938
cg24371033	AGXT	N/A	TSS1500	0.150629	0.061523	0.239216	0.0680736	0.00606706
cg16967583	AGXT	N/A	TSS1500	0.129843	0.0509639	0.214937	0.0665168	0.00447859
cg15664442	AGXT2	N/A	3'UTR	0.253665	0.0728478	0.39746	0.133256	0.00848916
cg13663303	AGXT2	N/A	Body	0.925582	0.0188898	0.863768	0.0497765	0.000976758
cg01021224	AGXT2	N/A	TSS1500	0.919762	0.0210459	0.831412	0.109004	0.00215715
cg07507951	AHCTF1	S_Shore	TSS1500	0.308161	0.0333779	0.424295	0.112999	0.00596922
cg19595244	AHCYL1	N_Shore	TSS1500	0.0743445	0.018733	0.135792	0.0582016	0.000891837
cg09513758	AHCYL1	N_Shore	TSS1500	0.0468979	0.0198551	0.135221	0.0892597	0.00016314
cg20013533	AHCYL2	S_Shore	Body	0.195595	0.0473829	0.349217	0.118101	0.000602535
cg15488143	AHCYL2	N/A	Body	0.939268	0.0279857	0.881721	0.0361016	0.000230875
cg13504856	AHCYL2	N/A	Body	0.957979	0.0112219	0.927885	0.0349411	0.00460191
cg03822873	AHCYL2	N/A	Body	0.656311	0.0676176	0.56047	0.0542318	0.00293002
cg15664152	AHCYL2	N/A	Body	0.580113	0.0391505	0.718302	0.0919492	0.00152148
cg16604035	AHDC1	N/A	3'UTR	0.134959	0.0510171	0.277745	0.0885009	0.00019739
cg26161057	AHDC1	N/A	5'UTR	0.176269	0.0475509	0.300795	0.103413	0.00143142
cg22429121	AHDC1	Island	5'UTR	0.0422214	0.0102912	0.101644	0.0654818	0.00106874
cg17110920	AHDC1	N_Shore	5'UTR	0.368306	0.0354305	0.461046	0.0495801	0.00054698
cg10364249	AHDC1	Island	5'UTR	0.0935829	0.0312239	0.219084	0.091647	0.000164587
cg04638150	AHNAK	N/A	Body	0.146408	0.0241298	0.239627	0.0944068	0.00435976
cg04208124	AHNAK	N/A	Body	0.370306	0.0375397	0.530086	0.0698704	2.21e-05
cg02719508	AHNAK2	Island	TSS1500	0.0904456	0.0234674	0.125006	0.0285504	0.00755233
cg17248487	AHRR	N/A	Body	0.131936	0.0272843	0.201223	0.0700985	0.00838986
cg12937950	AHRR	N/A	Body	0.614128	0.0311048	0.474798	0.0964461	0.000688051
cg09338136	AHRR	Island	Body	0.0768589	0.0189348	0.106436	0.0195851	0.00442749
cg08556107	AHRR	N/A	Body	0.13043	0.0392028	0.24812	0.0735345	0.000153542
cg06678548	AHRR	N/A	Body	0.864072	0.0173085	0.789668	0.0790549	0.00555545
cg02356223	AHRR	N/A	Body	0.830321	0.0609244	0.731598	0.084761	0.00359142
cg22934200	AHSA2	S_Shore	5'UTR	0.131208	0.0588082	0.309916	0.155767	0.00151837
cg10989381	AICDA	S_Shore	Body	0.861391	0.0347121	0.771591	0.0769553	0.000892658
cg24211388	AIF1	N/A	TSS1500	0.938083	0.0146625	0.885889	0.0624923	0.00476126
cg13776620	AIF1L	S_Shore	Body	0.716274	0.0570949	0.814067	0.061132	0.00287251
cg14006239	AIF1L	N_Shore	TSS1500	0.188339	0.0682895	0.278809	0.0841048	0.00912101
cg18204930	AIFM2	N/A	3'UTR	0.831331	0.0313652	0.893623	0.045113	0.00299508
cg24659758	AIFM2	N_Shore	5'UTR	0.0652548	0.0203146	0.214425	0.0964877	9.69e-06
cg11560627	AIFM2	N_Shelf	5'UTR	0.556122	0.0711257	0.669832	0.095338	0.0071964
cg25976804	AIFM3	N_Shore	3'UTR	0.633407	0.0499072	0.761393	0.0588502	9.18e-05
cg11216777	AIFM3	S_Shore	5'UTR	0.182364	0.0430914	0.270926	0.0756993	0.00578458
cg14646893	AIG1	N/A	Body	0.300016	0.0897374	0.436285	0.113771	0.00697231
cg13609645	AIG1	N/A	Body	0.550614	0.0605644	0.653408	0.0652778	0.00252956
cg11314042	AIG1	N_Shore	TSS1500	0.0700641	0.0160956	0.13704	0.0523495	0.00107431
cg14426428	AIM1	S_Shore	Body	0.102733	0.0394918	0.200589	0.0870649	0.00309739
cg02331198	AIM1	N/A	Body	0.87315	0.0615063	0.717817	0.095884	0.000133322
cg04893145	AIM1L	N/A	Body	0.815763	0.0342151	0.900347	0.0256669	1.44e-05
cg03481658	AIMP2	S_Shelf	Body	0.443999	0.0468458	0.566347	0.0792564	0.000991151
cg05890279	AIPL1	N/A	Body	0.844192	0.0369167	0.744294	0.107509	0.00737821
cg04878385	AIRE	N_Shelf	5'UTR	0.634966	0.045041	0.760224	0.0769706	0.000507729
cg16501323	AIRE	Island	TSS200	0.0842536	0.027642	0.157291	0.0803448	0.00611615
cg22687211	AJAP1	N/A	3'UTR	0.923292	0.0243519	0.852551	0.0814896	0.00956886
cg26599630	AJAP1	S_Shore	Body	0.078757	0.0275969	0.143583	0.04945	0.00123065
cg22367872	AJAP1	S_Shelf	Body	0.0431686	0.0191615	0.0957303	0.0562024	0.00989431
cg15605704	AJAP1	N_Shore	Body	0.907831	0.0192366	0.877992	0.0170027	0.00387924
cg15580684	AJAP1	N_Shore	Body	0.889133	0.0132104	0.835163	0.0317232	0.000223306
cg13888445	AK1	N/A	3'UTR	0.831306	0.0222653	0.886017	0.0330659	0.00128275
cg26036018	AK3L1	N/A	Body	0.201219	0.0693592	0.385025	0.131214	0.00131791
cg24049468	AK3L1	S_Shore	Body	0.334748	0.0459457	0.455515	0.0767626	0.000809024
cg18158043	AK7	S_Shore	Body	0.0245093	0.00926326	0.0479277	0.0269906	0.00465635
cg04924056	AK7	Island	Body	0.0710125	0.0202934	0.0477607	0.0106355	0.00456256
cg08754294	AKAP1	N/A	5'UTR	0.0328026	0.0120162	0.112309	0.0769663	3.93e-05
cg12850099	AKAP1	N/A	Body	0.147262	0.0572642	0.288265	0.0756826	0.000203168
cg03439687	AKAP11	N/A	3'UTR	0.35044	0.07713	0.494528	0.109112	0.00321952
cg21800400	AKAP11	N_Shore	TSS1500	0.0768095	0.0185246	0.117059	0.0400912	0.00776105
cg12578287	AKAP11	Island	TSS200	0.0551101	0.0146161	0.039711	0.00888679	0.00997244
cg20407861	AKAP12	N/A	Body	0.0918144	0.0465349	0.233051	0.0980531	0.000535886
cg18144247	AKAP12	N/A	Body	0.248401	0.080827	0.487924	0.132882	0.000107661
cg24121503	AKAP12	S_Shelf	Body	0.405177	0.0814133	0.577833	0.0872091	0.000238428
cg17520539	AKAP12	Island	TSS1500	0.121123	0.028706	0.213732	0.0598443	0.000134626
cg26675336	AKAP13	N/A	Body	0.240537	0.0772507	0.452501	0.115342	0.000101898
cg22681495	AKAP13	N/A	Body	0.318984	0.0905527	0.46367	0.119155	0.00677117
cg16085649	AKAP13	N/A	Body	0.153295	0.0931993	0.320643	0.141473	0.00591734
cg01954585	AKAP13	N/A	Body	0.131787	0.0647166	0.300358	0.124026	0.00111678
cg21862363	AKAP13	N/A	Body	0.932459	0.00925419	0.95045	0.0107866	0.00304338
cg14488390	AKAP2	S_Shore	Body	0.124574	0.026282	0.0683291	0.0447228	0.00279053
cg13934629	AKAP2	N/A	Body	0.965322	0.00590596	0.950719	0.013178	0.0068733
cg26288249	AKAP2	Island	TSS200	0.129007	0.0412377	0.0754199	0.0534826	0.00479594
cg00941549	AKAP4	N/A	TSS1500	0.854474	0.0201172	0.886606	0.0218432	0.00721546
cg19792099	AKAP5	S_Shelf	Body	0.785564	0.0427287	0.867449	0.0418853	0.000189966
cg05915981	AKAP7	N/A	1stExon	0.048693	0.0175022	0.084816	0.0194412	0.000196418
cg08097581	AKAP8L	N_Shore	Body	0.0969826	0.0343897	0.18969	0.068152	0.00248518
cg01301276	AKAP8L	N_Shore	Body	0.261419	0.0953429	0.453787	0.135081	0.00114581
cg10225149	AKAP8L	S_Shore	Body	0.137939	0.0399056	0.238881	0.080091	0.000955463
cg26608718	AKAP8L	S_Shore	TSS1500	0.0422213	0.0137979	0.0860867	0.0262189	5.49e-05
cg20222376	AKAP8L	S_Shore	TSS1500	0.0226006	0.00862859	0.0452385	0.0263565	0.00212302
cg02525975	AKD1	N/A	Body	0.744461	0.0255037	0.838189	0.0478516	0.000135528
cg16314441	AKIRIN1	N/A	3'UTR	0.49718	0.0501734	0.574686	0.0516711	0.00683299
cg14260530	AKNA	N_Shelf	TSS1500	0.375965	0.0470063	0.467451	0.0466648	0.00106511
cg02619205	AKNA	N_Shelf	TSS1500	0.0319174	0.00707415	0.0518313	0.0159351	0.000714891
cg16315020	AKNAD1	N/A	Body	0.0343233	0.00604418	0.0580034	0.0335686	0.00728635
cg15489301	AKR1B10	N/A	Body	0.0634155	0.0131691	0.113028	0.0503452	0.003183
cg04012319	AKR1B15	N/A	TSS1500	0.910649	0.0162976	0.867097	0.0314912	0.00100896
cg08527618	AKR1B15	N/A	TSS200	0.763631	0.0308224	0.682101	0.0544203	0.000873607
cg03451607	AKR1B15	N/A	TSS200	0.769891	0.0536685	0.673519	0.0533409	0.00104872
cg18841653	AKR1C2	N/A	5'UTR	0.0774918	0.0167359	0.173144	0.0474952	6.9e-06
cg19648686	AKR1C2	N/A	Body	0.426561	0.080928	0.626774	0.0882688	7.42e-05
cg22074467	AKR1C2	N/A	TSS1500	0.163167	0.0839778	0.340683	0.130558	0.000996105
cg14011422	AKR1CL1	N/A	TSS1500	0.431741	0.0693502	0.600287	0.11038	0.000872532
cg12737536	AKR1CL1	N/A	TSS200	0.103907	0.029419	0.224226	0.12288	0.00278824
cg10764388	AKR1CL1	N/A	TSS200	0.111392	0.0327979	0.250021	0.107611	0.00030085
cg20518096	AKR1D1	N/A	TSS1500	0.734619	0.0599299	0.640083	0.0606323	0.00228576
cg09277575	AKR1D1	N/A	TSS1500	0.84015	0.0239791	0.782987	0.0490868	0.00599827
cg13494428	AKR7A2	S_Shore	TSS1500	0.168809	0.0290849	0.274833	0.077855	0.000411929
cg13986355	AKT1	N_Shelf	3'UTR	0.234068	0.0382464	0.339145	0.058653	0.00025534
cg07160992	AKT1	S_Shelf	Body	0.284448	0.100809	0.505393	0.151115	0.000950031
cg13774825	AKT1	S_Shore	TSS1500	0.131782	0.0435199	0.280865	0.0804399	4.12e-05
cg02578673	AKT1S1	Island	5'UTR	0.0448704	0.00872136	0.0695719	0.0177483	0.000727448
cg05496229	AKT1S1	N_Shore	Body	0.482998	0.028632	0.568247	0.0593615	0.00218644
cg15153957	AKT2	S_Shelf	3'UTR	0.0587041	0.0179215	0.143269	0.12589	0.00435875
cg13351352	AKT2	N/A	Body	0.179057	0.0666048	0.349931	0.120094	0.000606632
cg25333225	AKT2	S_Shore	TSS1500	0.108576	0.0208443	0.170586	0.0488181	0.000919486
cg14309246	AKT2	S_Shore	TSS1500	0.132653	0.0291796	0.232279	0.092224	0.00480206
cg24739596	AKT3	N/A	Body	0.947184	0.00802458	0.923725	0.0147691	0.000567501
cg11973514	AKT3	N/A	Body	0.838516	0.0328471	0.897394	0.0286225	0.000652806
cg04221461	AKT3	N/A	Body	0.140999	0.0521705	0.279027	0.0708092	0.000122874
cg14193097	ALAD	N/A	3'UTR	0.165533	0.0639525	0.312541	0.105745	0.00152179
cg16983541	ALAS1	N_Shore	TSS1500	0.138346	0.0411048	0.26789	0.0791547	6.53e-05
cg02951062	ALB	N/A	TSS200	0.153649	0.0717138	0.270435	0.100747	0.00330508
cg25758137	ALCAM	N/A	Body	0.678946	0.0475809	0.75132	0.0510999	0.00589858
cg16654432	ALCAM	N/A	Body	0.245352	0.0313167	0.34478	0.087761	0.00929447
cg27420674	ALDH16A1	N/A	3'UTR	0.397174	0.060601	0.54672	0.0932891	0.000618823
cg13701510	ALDH16A1	S_Shelf	Body	0.157072	0.0567195	0.296068	0.0959988	0.000360481
cg09465149	ALDH18A1	Island	5'UTR	0.0468464	0.00803018	0.0686399	0.0142722	0.000370445
cg02888131	ALDH1A2	Island	TSS200	0.0289157	0.00828997	0.0415147	0.00974613	0.00775429
cg19177941	ALDH1A3	Island	1stExon	0.0468238	0.0113358	0.0816413	0.0302542	0.00142159
cg26677892	ALDH1A3	N/A	Body	0.953781	0.0109497	0.924427	0.0190443	0.000498096
cg00467553	ALDH1B1	N_Shore	TSS1500	0.841276	0.0337442	0.785339	0.0499237	0.00426516
cg24938051	ALDH1L1	N/A	3'UTR	0.935876	0.0046446	0.912256	0.0252898	0.00787482
cg05837401	ALDH1L1	Island	5'UTR	0.0261594	0.00632586	0.0378313	0.00916194	0.00426235
cg21601837	ALDH1L1	S_Shore	TSS1500	0.0814432	0.0211181	0.120444	0.0381123	0.00831122
cg08481491	ALDH1L1	S_Shore	TSS1500	0.153946	0.0289229	0.273605	0.0679495	2.98e-05
cg14918927	ALDH1L2	N_Shore	Body	0.0419518	0.00971062	0.0661867	0.0228986	0.00296254
cg18957070	ALDH3A1	S_Shore	5'UTR	0.923141	0.0219229	0.857673	0.0784757	0.00358956
cg05447343	ALDH3A1	S_Shore	5'UTR	0.719982	0.0428317	0.629403	0.0612757	0.00156096
cg20774722	ALDH3A2	Island	TSS200	0.0453817	0.00783536	0.0606481	0.0119085	0.00667097
cg07730301	ALDH3B1	N/A	5'UTR	0.0491871	0.00993837	0.0867036	0.0315128	0.000641871
cg18412889	ALDH3B1	N_Shore	Body	0.258461	0.0354101	0.376738	0.0611576	8.81e-05
cg06518251	ALDH3B1	N/A	TSS200	0.172995	0.0467073	0.248025	0.0401045	0.00113613
cg12909523	ALDH4A1	N/A	Body	0.127475	0.0501717	0.249356	0.0732769	0.000163124
cg25476565	ALDH7A1	N_Shore	Body	0.129706	0.0313495	0.304233	0.0791165	4.75e-06
cg12799677	ALDH9A1	N/A	3'UTR	0.408802	0.100399	0.572938	0.0849979	0.000912061
cg02640572	ALDOA	N_Shore	5'UTR	0.234651	0.0236092	0.301359	0.035465	0.000837631
cg00583733	ALDOA	N_Shore	TSS1500	0.191196	0.0485883	0.365151	0.0902693	6.37e-05
cg10015175	ALG1	S_Shelf	Body	0.923446	0.0168825	0.857409	0.066655	0.00123258
cg07148139	ALG11	Island	TSS1500	0.0615753	0.0115299	0.0853245	0.0200696	0.00730751
cg09795087	ALG14	N/A	Body	0.310074	0.0731189	0.499409	0.104382	0.000184885
cg01605789	ALG14	N/A	Body	0.951128	0.00841196	0.922822	0.0166274	0.000159904
cg04158046	ALG6	S_Shore	5'UTR	0.0689911	0.0237055	0.106224	0.0191316	0.00052455
cg09809806	ALG6	N_Shore	TSS1500	0.0297522	0.0061801	0.0411182	0.009603	0.00703028
cg17283266	ALG9	N/A	Body	0.0602003	0.0142484	0.129348	0.0936931	0.00352269
cg14528835	ALG9	S_Shore	TSS1500	0.533384	0.0421198	0.642066	0.0805674	0.00324751
cg12976501	ALK	Island	5'UTR	0.0350215	0.00629048	0.0522836	0.0150866	0.0027099
cg14326644	ALK	N/A	Body	0.754047	0.0529377	0.825943	0.0481193	0.00412905
cg12252328	ALK	N/A	Body	0.815184	0.0334648	0.741269	0.0489901	0.00187122
cg20385229	ALKBH1	S_Shore	TSS1500	0.766954	0.0451933	0.837571	0.048144	0.00275386
cg05858136	ALKBH2	N_Shore	Body	0.236504	0.0730821	0.343392	0.0855372	0.0061898
cg00163199	ALKBH5	S_Shore	Body	0.0730224	0.0265814	0.166498	0.0624692	5.29e-05
cg18935014	ALKBH5	N_Shore	TSS1500	0.752928	0.0366197	0.671707	0.050901	0.00141379
cg10794550	ALKBH6	N_Shore	Body	0.0857794	0.0202937	0.168638	0.0585485	0.000138021
cg00292756	ALLC	N_Shore	3'UTR	0.935371	0.0125497	0.883433	0.0605553	0.00448772
cg03313126	ALLC	N/A	TSS1500	0.663166	0.0309532	0.747813	0.0769185	0.00685456
cg25987502	ALOX12	Island	Body	0.110539	0.0355439	0.228778	0.0830402	0.00306614
cg25918023	ALOX12	N_Shelf	Body	0.856708	0.0365731	0.768867	0.0571565	0.000579378
cg13647527	ALOX12	N_Shelf	Body	0.885241	0.0353251	0.836329	0.0407323	0.0050161
cg08946332	ALOX12	Island	Body	0.205654	0.0587551	0.338281	0.104302	0.00905383
cg19536664	ALOX12	Island	TSS1500	0.351299	0.0350442	0.440249	0.040514	0.000224718
cg05215272	ALOX12	Island	TSS1500	0.116869	0.0357174	0.18598	0.0523812	0.00113994
cg21237687	ALOX12	Island	TSS200	0.0436174	0.027162	0.0988334	0.0654685	0.00443955
cg03762994	ALOX12	Island	TSS200	0.0876694	0.03343	0.235759	0.0990764	4.57e-05
cg03760483	ALOX12	Island	TSS200	0.0874205	0.0334283	0.181158	0.0714851	0.00189514
cg03407747	ALOX12	Island	TSS200	0.0645278	0.0292866	0.159169	0.0759705	0.000624076
cg03404566	ALOX12	Island	TSS200	0.0742279	0.0327972	0.177811	0.0825203	0.00313854
cg18007837	ALOX12P2	Island	Body	0.0778418	0.0204899	0.144466	0.072072	0.00728084
cg16893174	ALOX12P2	Island	Body	0.08544	0.0273728	0.143081	0.0556088	0.00456326
cg24139878	ALOX12P2	N/A	TSS200	0.803851	0.0223082	0.7492	0.0402988	0.00427319
cg12343777	ALOX15B	N/A	TSS200	0.0370083	0.00738512	0.0632863	0.0164723	0.000111956
cg26291600	ALOX5	S_Shore	Body	0.0539515	0.0189442	0.151323	0.0955427	0.00110067
cg09832911	ALOX5	S_Shore	Body	0.08485	0.022207	0.180755	0.0928641	0.000643533
cg13986860	ALOX5AP	N/A	3'UTR	0.923103	0.025359	0.881803	0.0367579	0.00637951
cg13306478	ALOX5AP	N/A	Body	0.105343	0.0381732	0.25304	0.107298	0.000978344
cg08375222	ALOX5AP	N/A	Body	0.919166	0.0260319	0.839438	0.0700376	0.00106465
cg24380653	ALOX5AP	N/A	TSS1500	0.872913	0.0501365	0.947695	0.0157673	3.68e-05
cg21054703	ALOX5AP	N/A	TSS1500	0.338909	0.0852878	0.640954	0.120814	1.09e-05
cg02946394	ALOXE3	N_Shore	Body	0.769975	0.0234391	0.66416	0.0728391	0.000401484
cg08210297	ALPI	N_Shelf	1stExon	0.839768	0.0374301	0.764212	0.0673626	0.00747736
cg17875028	ALPI	N_Shore	Body	0.801491	0.0432027	0.721986	0.0552201	0.00304013
cg25752514	ALPI	N_Shelf	TSS200	0.846944	0.0268911	0.776701	0.0528915	0.00113033
cg13941153	ALPK1	N/A	5'UTR	0.943356	0.0113345	0.90545	0.0271195	0.000268108
cg10855342	ALPK1	N/A	5'UTR	0.950676	0.00909798	0.923249	0.0250782	0.0043589
cg11027217	ALPK1	Island	Body	0.460037	0.0388064	0.531485	0.0423137	0.00452073
cg14386193	ALPK2	N/A	1stExon	0.419509	0.0667415	0.536616	0.0767013	0.00219505
cg20318166	ALPK3	S_Shore	1stExon	0.05879	0.0157166	0.0917399	0.0388743	0.00801595
cg07251857	ALPK3	Island	1stExon	0.292545	0.0545739	0.440965	0.0417088	1.29e-05
cg06532379	ALPK3	Island	1stExon	0.0799106	0.0244785	0.181129	0.0692783	4.51e-05
cg06271561	ALPK3	N_Shore	TSS200	0.207634	0.0720784	0.393635	0.0917046	8.14e-05
cg22681190	ALPL	N/A	5'UTR	0.0705484	0.0303597	0.190959	0.10079	0.000279945
cg14781605	ALPL	N/A	5'UTR	0.0502044	0.00853877	0.0758806	0.0274438	0.00749819
cg10487998	ALPL	S_Shelf	5'UTR	0.108313	0.0428864	0.193456	0.0709222	0.00806305
cg09859596	ALPL	N/A	5'UTR	0.122076	0.0510581	0.266542	0.0895599	0.000835875
cg15212266	ALPL	N/A	5'UTR	0.196676	0.0523387	0.347793	0.0569354	1.78e-05
cg04411541	ALS2CR11	Island	1stExon	0.141161	0.0385112	0.197492	0.0328601	0.00285856
cg16091995	ALS2CR11	S_Shore	TSS1500	0.14531	0.0560868	0.270639	0.066944	0.000159953
cg13265524	ALS2CR11	S_Shore	TSS1500	0.0775916	0.0230816	0.1507	0.0466278	0.000154753
cg12260435	ALS2CR11	S_Shore	TSS1500	0.252337	0.0521956	0.371668	0.033994	4.47e-05
cg15780361	ALS2CR11	S_Shore	TSS200	0.0925656	0.0339306	0.176326	0.0684028	0.00240411
cg10221596	ALS2CR12	N/A	TSS200	0.114022	0.057073	0.274931	0.121958	0.000485535
cg20731213	ALS2CR4	S_Shelf	3'UTR	0.851371	0.0200808	0.893531	0.0232518	0.000981763
cg20923676	ALS2CR8	S_Shelf	5'UTR	0.658614	0.043337	0.552289	0.0963854	0.00717836
cg16413687	ALX1	N_Shore	TSS1500	0.770397	0.0848041	0.582013	0.0832745	5.13e-05
cg13803688	ALX3	Island	Body	0.739879	0.0548312	0.639135	0.0577403	0.000849806
cg01572884	ALX3	Island	Body	0.843594	0.0489123	0.663411	0.0921314	1.39e-05
cg15522957	ALX4	Island	Body	0.87985	0.0926124	0.713394	0.128112	0.00272198
cg14753432	ALX4	N_Shore	Body	0.714529	0.0551328	0.590695	0.0912925	0.0017433
cg14144305	ALX4	Island	Body	0.760856	0.092925	0.609045	0.134288	0.00462319
cg14128735	ALX4	Island	Body	0.828741	0.0604009	0.706528	0.0909024	0.000956752
cg06962549	ALX4	N/A	Body	0.599712	0.024855	0.536431	0.0309312	0.00215715
cg04549333	ALX4	Island	Body	0.755949	0.161234	0.552446	0.0876106	0.000950119
cg16065899	ALX4	S_Shore	TSS1500	0.685561	0.060223	0.581945	0.0745968	0.00337664
cg06245037	ALX4	S_Shore	TSS1500	0.483424	0.0552204	0.377431	0.0697106	0.00265208
cg02184008	ALX4	S_Shore	TSS1500	0.64157	0.0754095	0.527105	0.0539623	0.00127313
cg17364949	AMAC1L3	S_Shore	TSS1500	0.0177364	0.00691455	0.0478965	0.0284122	0.00031338
cg01781446	AMAC1L3	S_Shore	TSS1500	0.167931	0.0307464	0.282408	0.0654182	9.76e-05
cg16660220	AMBRA1	N/A	5'UTR	0.0446909	0.0206218	0.186269	0.107767	1.44e-05
cg19244380	AMBRA1	N_Shelf	5'UTR	0.0455293	0.0247914	0.14961	0.112265	0.000709852
cg20090290	AMBRA1	N/A	Body	0.218044	0.0641644	0.389289	0.101573	0.000207745
cg15304308	AMBRA1	N_Shelf	TSS200	0.027102	0.0103562	0.0480655	0.0189063	0.00702564
cg27136228	AMD1	N/A	Body	0.953224	0.00734169	0.964593	0.00883686	0.00678169
cg00481159	AMDHD1	S_Shelf	Body	0.256086	0.024348	0.411575	0.140049	0.00292403
cg26516710	AMDHD2	Island	TSS1500	0.121855	0.0532805	0.210168	0.0748522	0.00231526
cg07336016	AMFR	N/A	Body	0.914627	0.0188634	0.801967	0.0768779	5.22e-05
cg05053220	AMFR	N_Shore	Body	0.399801	0.0440718	0.504846	0.0972813	0.00916632
cg04047082	AMFR	N/A	Body	0.848581	0.0279849	0.772821	0.0475298	0.000487506
cg03099790	AMFR	N_Shelf	Body	0.810881	0.0289308	0.73382	0.0628559	0.00236764
cg15794034	AMICA1	N/A	1stExon	0.0912861	0.0380944	0.174926	0.0576332	0.00275716
cg18468235	AMICA1	N/A	Body	0.0747524	0.0236662	0.147635	0.0805014	0.00551478
cg26782833	AMMECR1L	N_Shore	5'UTR	0.0910095	0.0453285	0.279423	0.189687	0.00204273
cg09033638	AMMECR1L	N_Shore	5'UTR	0.0555511	0.0138921	0.130576	0.0682885	0.000689763
cg23897302	AMN	N_Shore	Body	0.849389	0.027329	0.735495	0.107856	0.0013163
cg08147181	AMN	N_Shore	Body	0.194839	0.0748631	0.352726	0.0740715	0.000143009
cg06920667	AMN	S_Shore	Body	0.930807	0.0134436	0.869827	0.0688527	0.00390558
cg20735050	AMOTL1	N/A	Body	0.10747	0.0370765	0.244716	0.0995258	0.000289352
cg16943185	AMOTL1	S_Shore	Body	0.564104	0.0524512	0.643993	0.0502022	0.00413761
cg15616310	AMOTL1	N/A	Body	0.213129	0.0684281	0.367591	0.116038	0.00111179
cg14134256	AMOTL1	S_Shore	Body	0.111628	0.027224	0.223875	0.0806803	0.00015342
cg11429960	AMOTL1	N/A	Body	0.947316	0.0146268	0.903341	0.0406288	0.00119511
cg15709065	AMOTL2	N_Shore	5'UTR	0.0663818	0.0212295	0.176411	0.116141	0.000999876
cg19211880	AMOTL2	N_Shelf	Body	0.828128	0.0512104	0.696629	0.0763746	0.000199956
cg01636354	AMOTL2	N_Shore	Body	0.218124	0.0579507	0.360602	0.0906947	0.000481732
cg27565899	AMPD2	S_Shelf	Body	0.240106	0.0810456	0.421221	0.0705799	7.34e-05
cg20253872	AMPD2	S_Shelf	Body	0.191657	0.0622247	0.316249	0.0984526	0.00829319
cg05647503	AMPD3	S_Shelf	TSS1500	0.747365	0.067199	0.835519	0.0522074	0.00524578
cg01236751	AMPH	N/A	Body	0.150583	0.0629557	0.271664	0.110885	0.00655348
cg15246085	AMT	N/A	TSS200	0.303787	0.0478292	0.36977	0.0297232	0.00568619
cg27177779	AMZ1	N/A	3'UTR	0.856889	0.0582308	0.769063	0.0509398	0.000535747
cg01171456	AMZ1	N_Shore	5'UTR	0.829697	0.0219922	0.765791	0.0567218	0.00466958
cg12332239	AMZ2	N_Shelf	Body	0.879434	0.0205781	0.805711	0.0457901	0.000159405
cg06541857	ANAPC13	N_Shore	5'UTR	0.0764649	0.0234427	0.110155	0.0259306	0.00898804
cg12210527	ANAPC5	S_Shore	5'UTR	0.161274	0.0469858	0.268282	0.0672559	0.000346183
cg06703803	ANAPC7	N/A	3'UTR	0.210921	0.0548456	0.371341	0.11974	0.000755126
cg01511682	ANAPC7	S_Shore	TSS200	0.0606281	0.0181901	0.0860061	0.0137548	0.00291002
cg18600163	ANG	N/A	5'UTR	0.0420762	0.0134904	0.0692939	0.0259087	0.00683907
cg18321533	ANG	N/A	Body	0.864438	0.0262506	0.910114	0.0483019	0.00617381
cg24410391	ANGEL2	S_Shore	TSS1500	0.974171	0.00889118	0.962889	0.00704512	0.00592538
cg01660999	ANGPT1	N/A	Body	0.167216	0.0667886	0.380293	0.117736	9.72e-05
cg24670715	ANGPT2	N_Shelf	5'UTR	0.0478837	0.0104569	0.109147	0.0605544	0.000331105
cg00159682	ANGPT2	N/A	Body	0.858514	0.0688049	0.764403	0.0646668	0.00280081
cg22335872	ANGPT4	N/A	5'UTR	0.056686	0.012433	0.148085	0.0849172	0.000338743
cg26540515	ANGPT4	N/A	Body	0.222551	0.0536011	0.351496	0.0739574	0.00036252
cg09153897	ANGPT4	N_Shore	Body	0.072105	0.0140819	0.107837	0.0286787	0.00111889
cg07044282	ANGPTL1	N/A	1stExon	0.0961585	0.0292369	0.215559	0.0817534	0.000156826
cg05630800	ANGPTL1	N/A	TSS200	0.0843466	0.0387211	0.176322	0.0884706	0.00396319
cg13662634	ANGPTL2	N/A	1stExon	0.0699731	0.0225323	0.0988985	0.0221114	0.00608457
cg13508369	ANGPTL2	N/A	5'UTR	0.0773999	0.0285714	0.204498	0.0966383	0.00028816
cg06724402	ANGPTL5	N_Shelf	5'UTR	0.199736	0.0463177	0.324202	0.0958195	0.00129967
cg22232952	ANGPTL6	Island	Body	0.0643329	0.0285873	0.111597	0.0423962	0.00526675
cg12148515	ANK1	N/A	3'UTR	0.52503	0.0604319	0.684482	0.107979	0.00100403
cg27016366	ANK1	N/A	Body	0.864041	0.0458507	0.935621	0.0368801	0.000310774
cg20263686	ANK1	N/A	Body	0.807391	0.0440227	0.732281	0.0452522	0.00314333
cg17052552	ANK1	N_Shore	Body	0.908761	0.0303292	0.839609	0.0475499	0.000572659
cg11912315	ANK1	N/A	Body	0.691898	0.0559737	0.781613	0.0551604	0.00192846
cg10601625	ANK1	N/A	Body	0.0599332	0.0138988	0.0932085	0.0258482	0.00144697
cg08786207	ANK1	Island	Body	0.0446634	0.00834286	0.0620028	0.0153804	0.00534086
cg04153489	ANK1	Island	TSS1500	0.504956	0.044282	0.412587	0.0492885	0.000856037
cg11479568	ANK1	N/A	TSS200	0.805101	0.033994	0.733871	0.0587229	0.00455745
cg07328688	ANK2	N/A	3'UTR	0.169781	0.0284917	0.356553	0.141278	0.000231773
cg16253629	ANK2	N/A	5'UTR	0.668366	0.054981	0.763089	0.0685295	0.00392335
cg11474135	ANK2	N/A	Body	0.945464	0.0129538	0.916185	0.0329433	0.00750889
cg23371754	ANK2	N/A	Body	0.0963341	0.0452224	0.187236	0.0840564	0.00266914
cg21490597	ANK2	N/A	Body	0.966619	0.00654534	0.948857	0.0138011	0.00308524
cg21287322	ANK2	N/A	Body	0.0951606	0.0345923	0.211423	0.0858505	0.000443599
cg17665652	ANK2	N/A	Body	0.112308	0.0492053	0.241262	0.127856	0.00265073
cg08448479	ANK2	N/A	Body	0.0529304	0.0264997	0.154619	0.104294	0.000369828
cg07486252	ANK2	N/A	Body	0.103794	0.0525279	0.228629	0.0884222	0.000646607
cg04522984	ANK2	N/A	Body	0.0598727	0.0162366	0.112847	0.0491344	0.00271051
cg02296478	ANK2	N/A	Body	0.103671	0.0374128	0.258595	0.105138	0.000191349
cg16028169	ANK2	N/A	TSS1500	0.472549	0.0705357	0.573761	0.0573198	0.00379533
cg24332570	ANK3	N/A	Body	0.549114	0.0784069	0.652486	0.0746088	0.00873538
cg00510507	ANK3	N/A	Body	0.31644	0.0453286	0.438511	0.0812826	0.000753486
cg22601415	ANK3	N/A	Body	0.167678	0.0872931	0.426277	0.154532	0.000125574
cg22021768	ANKDD1A	N/A	3'UTR	0.746196	0.0417734	0.810661	0.0539405	0.00960017
cg02539274	ANKDD1A	N/A	Body	0.852371	0.0327094	0.749029	0.0660104	7.57e-05
cg11073381	ANKFN1	N/A	Body	0.281659	0.0360684	0.388371	0.0831529	0.00260534
cg03455107	ANKFN1	N/A	Body	0.699219	0.0766751	0.797312	0.0673304	0.00719855
cg14900154	ANKFY1	N/A	Body	0.287661	0.0348962	0.376803	0.0574539	0.000926797
cg19442264	ANKFY1	S_Shore	TSS1500	0.214411	0.0237781	0.288495	0.0415925	0.000283093
cg07573020	ANKH	N/A	3'UTR	0.902197	0.0337485	0.840491	0.046085	0.00351811
cg02107279	ANKH	N_Shore	Body	0.181234	0.0453437	0.279939	0.0624763	0.0011006
cg14859381	ANKK1	N/A	Body	0.734573	0.0388129	0.658589	0.056619	0.00444458
cg02682525	ANKK1	N_Shore	TSS1500	0.208864	0.0321688	0.304925	0.0487784	0.000130644
cg16158779	ANKK1	Island	TSS200	0.143367	0.023471	0.207827	0.0547667	0.00289619
cg15946653	ANKK1	Island	TSS200	0.105574	0.0170122	0.165032	0.057671	0.00379994
cg02073545	ANKLE2	N/A	Body	0.892408	0.0173231	0.923602	0.0284665	0.00621807
cg25810938	ANKMY1	Island	5'UTR	0.0275186	0.00560278	0.0781634	0.0585697	0.000337609
cg03978514	ANKMY1	N_Shore	5'UTR	0.846847	0.0280874	0.770527	0.0559451	0.00116753
cg24539848	ANKMY1	N_Shore	Body	0.0523856	0.022265	0.123879	0.0757885	0.00097853
cg24086040	ANKMY1	N_Shore	Body	0.0735388	0.0249692	0.188673	0.0839376	6.94e-05
cg23645768	ANKMY1	N_Shelf	Body	0.919114	0.0142544	0.867906	0.0384918	0.000508621
cg08461339	ANKMY1	N_Shore	Body	0.0724399	0.0245083	0.154641	0.0881149	0.00571967
cg05371791	ANKMY1	N_Shore	Body	0.101687	0.0412872	0.208369	0.0674078	0.000277366
cg19661309	ANKMY2	N/A	Body	0.168598	0.0711139	0.368541	0.16581	0.00094813
cg27248875	ANKRD10	N/A	Body	0.278038	0.0927764	0.515205	0.129185	0.00016117
cg27247807	ANKRD11	N/A	5'UTR	0.252358	0.0529929	0.343563	0.0532168	0.00188411
cg16442258	ANKRD11	S_Shore	5'UTR	0.894223	0.030238	0.812417	0.0617227	0.00112014
cg12069856	ANKRD11	Island	5'UTR	0.844936	0.0344759	0.772573	0.0524378	0.0016055
cg09486407	ANKRD11	N/A	5'UTR	0.894213	0.0210993	0.937425	0.0139019	5.43e-05
cg07600669	ANKRD11	N/A	5'UTR	0.825891	0.0363663	0.739931	0.096354	0.00982256
cg06039074	ANKRD11	S_Shelf	5'UTR	0.883683	0.0212885	0.795104	0.0740958	0.000392007
cg04340114	ANKRD11	N/A	5'UTR	0.369694	0.113234	0.569562	0.139197	0.00223995
cg03163759	ANKRD11	S_Shelf	5'UTR	0.201382	0.054061	0.321074	0.0666011	0.000200704
cg02917156	ANKRD11	N/A	5'UTR	0.334936	0.0495495	0.430155	0.0636838	0.00266642
cg00926926	ANKRD11	N/A	5'UTR	0.226499	0.0622358	0.345396	0.0809406	0.00261484
cg00488747	ANKRD11	N/A	5'UTR	0.24506	0.0810435	0.384694	0.093929	0.00203082
cg26957471	ANKRD11	N/A	Body	0.344063	0.0536807	0.428512	0.0523844	0.0038934
cg26479658	ANKRD11	N_Shelf	Body	0.928551	0.0182885	0.892882	0.0316838	0.00588585
cg08284993	ANKRD11	N/A	Body	0.893814	0.062686	0.770741	0.0993458	0.00242395
cg07108351	ANKRD11	N/A	Body	0.555226	0.0385853	0.666215	0.074132	0.000980738
cg04937029	ANKRD11	N_Shore	Body	0.89086	0.0313184	0.939284	0.0148384	0.000249253
cg13509421	ANKRD13A	N/A	3'UTR	0.262381	0.0645239	0.373146	0.094013	0.00640897
cg13888858	ANKRD19	Island	Body	0.119533	0.0210914	0.165793	0.0338328	0.00275386
cg10324615	ANKRD19	Island	Body	0.952024	0.00984915	0.929312	0.0246327	0.00888231
cg26660654	ANKRD22	N/A	3'UTR	0.829315	0.0328433	0.882482	0.028197	0.001939
cg14692453	ANKRD23	S_Shelf	Body	0.698706	0.0611704	0.847539	0.0453387	2.77e-05
cg11817892	ANKRD23	N/A	TSS1500	0.475746	0.0490058	0.589449	0.0493189	0.000202694
cg07450214	ANKRD26	S_Shore	TSS1500	0.036741	0.00775511	0.0672225	0.0231403	0.000158367
cg10148293	ANKRD30A	N_Shore	TSS1500	0.953854	0.00846019	0.933701	0.019932	0.00750366
cg22935653	ANKRD31	N_Shore	Body	0.092289	0.0220753	0.15105	0.0400948	0.000647101
cg05015495	ANKRD32	S_Shelf	5'UTR	0.604395	0.0510256	0.702633	0.0574291	0.00185399
cg24786875	ANKRD32	N/A	Body	0.0413436	0.00802092	0.0782452	0.0351443	0.000834278
cg24959663	ANKRD33B	N/A	Body	0.863049	0.0223397	0.783019	0.0679434	0.00101499
cg22143698	ANKRD33B	N/A	Body	0.0547741	0.00819724	0.0931619	0.0306151	0.000364731
cg20716774	ANKRD33B	N/A	Body	0.0578209	0.0106229	0.0779097	0.0160787	0.0063387
cg13276570	ANKRD33B	S_Shore	Body	0.506826	0.0719675	0.694873	0.115832	0.000485459
cg05579622	ANKRD33B	N/A	Body	0.936554	0.0130521	0.873426	0.0713527	0.000895481
cg04304338	ANKRD33B	N/A	Body	0.129669	0.0364864	0.229907	0.106796	0.00663576
cg14629055	ANKRD33B	Island	TSS1500	0.879136	0.0700373	0.773577	0.0877625	0.00221315
cg10976961	ANKRD34A	S_Shore	3'UTR	0.0885127	0.0159617	0.187371	0.0694138	3.38e-05
cg12840933	ANKRD34B	N_Shore	5'UTR	0.877193	0.0216557	0.788613	0.0734741	0.00045749
cg13859847	ANKRD34C	S_Shelf	5'UTR	0.606632	0.0334903	0.541437	0.0374283	0.00399416
cg23302291	ANKRD34C	N/A	Body	0.881195	0.0298171	0.812421	0.0579866	0.00254585
cg26741686	ANKRD37	S_Shore	Body	0.112404	0.0393569	0.267403	0.081429	2.39e-05
cg20091689	ANKRD39	S_Shore	TSS1500	0.0689876	0.063006	0.144939	0.0814649	0.00276262
cg10277175	ANKRD39	S_Shore	TSS1500	0.0776803	0.0177304	0.171711	0.0789345	0.000370445
cg03173367	ANKRD39	S_Shore	TSS1500	0.249876	0.0388171	0.343296	0.0453158	0.000169038
cg02717339	ANKRD39	S_Shore	TSS1500	0.0870317	0.0277354	0.220274	0.098803	7.77e-05
cg14442557	ANKRD42	S_Shelf	Body	0.855016	0.0221787	0.904149	0.0379234	0.0014773
cg03771282	ANKRD44	N/A	5'UTR	0.95378	0.0157319	0.886909	0.0880926	0.00905165
cg26132737	ANKRD44	Island	Body	0.13358	0.0381598	0.266307	0.0681461	3.84e-05
cg09496748	ANKRD44	Island	Body	0.197333	0.06605	0.311167	0.0710096	0.00113625
cg07683388	ANKRD44	Island	Body	0.12511	0.0310236	0.224636	0.0823987	0.00137979
cg16411361	ANKRD44	N/A	TSS1500	0.783081	0.10456	0.605092	0.0930025	0.000298357
cg22529184	ANKRD45	S_Shore	TSS1500	0.706541	0.0438817	0.799269	0.0553398	0.00158542
cg12525949	ANKRD45	S_Shore	TSS1500	0.199283	0.0394808	0.331629	0.0744402	9.14e-05
cg12548064	ANKRD46	Island	5'UTR	0.0332756	0.0064318	0.0511832	0.0175623	0.00306582
cg06899799	ANKRD52	N_Shore	Body	0.0766444	0.0181385	0.148593	0.0600291	0.000625944
cg04737087	ANKRD53	N_Shore	TSS1500	0.0495481	0.0151241	0.0819063	0.0262478	0.00841911
cg11264935	ANKRD55	N/A	5'UTR	0.55461	0.0515102	0.665929	0.102212	0.00710631
cg01866434	ANKRD55	N/A	Body	0.917516	0.0280787	0.845847	0.0601989	0.000533928
cg08990507	ANKRD55	N/A	TSS200	0.285172	0.0593504	0.459537	0.113741	0.000368952
cg26978611	ANKRD6	N/A	5'UTR	0.212514	0.0474438	0.330867	0.0919706	0.00116178
cg00704819	ANKRD6	N/A	Body	0.782844	0.0349692	0.878889	0.0405148	0.000118252
cg08194377	ANKS1A	N/A	Body	0.12638	0.0416945	0.212417	0.0877013	0.00763205
cg07207982	ANKS1A	N/A	Body	0.0809777	0.0434358	0.170671	0.111994	0.00910238
cg02665650	ANKS1A	N/A	Body	0.0703285	0.0258003	0.183195	0.101276	0.000509564
cg25401219	ANKS1B	N/A	Body	0.629876	0.0294156	0.562917	0.0543968	0.00866886
cg12019494	ANKS1B	N_Shore	Body	0.0475601	0.00995901	0.092176	0.0535697	0.00876338
cg25188975	ANKS1B	N/A	Body	0.386386	0.0595602	0.523337	0.102972	0.00230107
cg12098750	ANKS1B	N/A	TSS1500	0.556958	0.0689763	0.432619	0.0842186	0.00230844
cg03497652	ANKS3	N/A	Body	0.513615	0.0450658	0.607654	0.0751512	0.00556263
cg04897631	ANLN	N/A	Body	0.950718	0.0114295	0.912349	0.0325391	0.000342961
cg25723217	ANO1	N/A	Body	0.444667	0.0764659	0.600681	0.0577503	9.18e-05
cg02179492	ANO1	N/A	Body	0.188296	0.0462878	0.313305	0.0959296	0.000694265
cg09018904	ANO10	S_Shelf	3'UTR	0.159553	0.0393896	0.30159	0.0954276	0.000206991
cg23162479	ANO2	N/A	Body	0.0700486	0.0171976	0.15916	0.107044	0.00627776
cg13205848	ANO2	N/A	Body	0.42746	0.0550159	0.540341	0.0983876	0.00774511
cg23363039	ANO2	N/A	TSS1500	0.481561	0.0511248	0.559417	0.0480939	0.00611883
cg07737560	ANO4	N/A	Body	0.0389936	0.0152323	0.095155	0.0589174	0.000196678
cg05816442	ANO6	N/A	Body	0.910649	0.0134442	0.862701	0.0359299	0.000787816
cg17810878	ANO6	N/A	Body	0.658184	0.0633309	0.558049	0.0803987	0.00978672
cg17052212	ANO6	N/A	Body	0.0940671	0.039432	0.236225	0.105795	0.000131753
cg14376618	ANO6	N/A	Body	0.604711	0.0593324	0.700935	0.0840131	0.00438803
cg23336996	ANO6	N/A	Body	0.0909645	0.0328502	0.205348	0.110308	0.00246475
cg17810765	ANO7	N/A	TSS200	0.183652	0.0317525	0.254979	0.0554087	0.00356328
cg24192660	ANO8	Island	Body	0.890159	0.0647375	0.706381	0.107626	5.32e-05
cg13529623	ANO8	N_Shore	Body	0.381364	0.0447606	0.47627	0.0583487	0.00146711
cg12526923	ANO8	Island	Body	0.931149	0.0182155	0.870212	0.0587778	0.000999164
cg00538604	ANO8	Island	Body	0.953011	0.00857585	0.96873	0.00907612	0.0014344
cg03665970	ANO8	S_Shore	TSS1500	0.0737331	0.0186172	0.169724	0.0489054	7.03e-06
cg16362232	ANO9	N_Shore	Body	0.0930541	0.0216281	0.208484	0.112488	0.00405059
cg19691177	ANO9	N/A	TSS1500	0.293276	0.0480005	0.381601	0.0491223	0.00154619
cg27191457	ANP32A	N/A	Body	0.541026	0.0621284	0.679123	0.0801661	0.000632049
cg12026394	ANP32B	Island	Body	0.0575742	0.0100259	0.0408785	0.0132319	0.00752561
cg00061031	ANP32B	N_Shore	TSS1500	0.408437	0.0274062	0.501142	0.0663164	0.00183564
cg03541057	ANP32E	N_Shore	Body	0.0989929	0.0280754	0.181093	0.050688	0.000179621
cg01371477	ANP32E	Island	TSS1500	0.0468069	0.0177434	0.0882142	0.0220507	0.000404256
cg05312779	ANPEP	N/A	3'UTR	0.892714	0.0278169	0.800605	0.0557163	0.000124634
cg05985767	ANPEP	N/A	Body	0.364214	0.0318398	0.445974	0.0703027	0.00677273
cg27490875	ANTXR1	N/A	Body	0.0967511	0.0273432	0.241099	0.108742	0.000124326
cg04834204	ANTXR1	N/A	Body	0.194476	0.0377609	0.335881	0.0490485	6.3e-06
cg24676755	ANTXR1	N/A	Body	0.961631	0.00749615	0.94723	0.0101377	0.00456073
cg22613639	ANTXR1	N/A	Body	0.633727	0.0492768	0.721606	0.0680971	0.00524578
cg13358873	ANTXR1	N/A	Body	0.943959	0.0112087	0.893421	0.0509194	0.000522803
cg12800200	ANTXR1	N/A	Body	0.961623	0.0105212	0.944012	0.0158067	0.00896217
cg11419304	ANTXR1	N/A	Body	0.276421	0.0501417	0.37354	0.0710467	0.00278415
cg14818154	ANTXR2	N_Shore	Body	0.333644	0.0384852	0.502507	0.103572	0.00018569
cg08611402	ANTXR2	N/A	Body	0.182004	0.0727934	0.338542	0.137499	0.00401328
cg25956106	ANTXRL	N/A	Body	0.387379	0.075344	0.507623	0.0883098	0.00527463
cg23260111	ANUBL1	N/A	Body	0.820081	0.040829	0.660612	0.152993	0.00211176
cg18240400	ANUBL1	Island	TSS1500	0.0592489	0.0115075	0.120835	0.0689236	0.00228838
cg07104958	ANUBL1	Island	TSS1500	0.101462	0.0238047	0.22267	0.0859853	6.39e-05
cg11900509	ANXA11	N/A	5'UTR	0.186939	0.0466645	0.359388	0.14049	0.00356405
cg04329351	ANXA11	N/A	5'UTR	0.0840924	0.0316242	0.219543	0.112135	0.000255642
cg22365276	ANXA2	N_Shore	5'UTR	0.0469791	0.00732686	0.081156	0.0247968	0.000211713
cg14397690	ANXA2	N_Shore	5'UTR	0.0375966	0.0112505	0.101733	0.0752607	0.0010649
cg11681321	ANXA2	N/A	5'UTR	0.103706	0.0310568	0.21599	0.100839	0.000477273
cg22581200	ANXA2	N/A	Body	0.12783	0.045993	0.289826	0.128611	0.000751052
cg27554954	ANXA2	S_Shore	TSS1500	0.145119	0.0512438	0.272155	0.0929682	0.000459954
cg01807770	ANXA3	N_Shore	TSS1500	0.570501	0.0583686	0.662425	0.0632225	0.00586595
cg25099065	ANXA4	N/A	5'UTR	0.249391	0.067724	0.456721	0.138393	0.000321097
cg12725599	ANXA4	N/A	Body	0.0449997	0.0175091	0.0833355	0.0373483	0.00908515
cg19130824	ANXA5	N/A	Body	0.17327	0.0539041	0.282832	0.0951454	0.00428445
cg18643093	ANXA6	N/A	Body	0.0609551	0.0139183	0.130715	0.0618138	0.000195136
cg04474471	ANXA7	N/A	3'UTR	0.878084	0.0264267	0.789056	0.0948179	0.00665862
cg07479786	ANXA9	N/A	3'UTR	0.30059	0.0421714	0.381271	0.0564446	0.0035196
cg14451276	AOAH	N/A	1stExon	0.864964	0.025288	0.785135	0.0820737	0.00412281
cg18913923	AOAH	N/A	Body	0.440188	0.0483797	0.569764	0.107848	0.00427029
cg24662231	AOC2	N/A	3'UTR	0.103017	0.0416079	0.232898	0.0696919	5.04e-05
cg16048817	AOC2	N/A	Body	0.141651	0.0457049	0.290083	0.0947331	0.000189389
cg19317715	AOC2	N/A	TSS200	0.0502695	0.0147025	0.101938	0.0240239	2.51e-05
cg19055390	AOC3	N/A	1stExon	0.168062	0.0782688	0.416213	0.128684	5.05e-05
cg21602160	AOC3	N/A	1stExon	0.0311479	0.00991291	0.0665239	0.0442822	0.00680194
cg08834922	AOC3	N/A	1stExon	0.0328897	0.012486	0.0748022	0.0460784	0.00423824
cg09040752	AOC3	N/A	TSS200	0.0512179	0.0144276	0.149818	0.0966123	0.000446519
cg22953017	AOX1	S_Shore	Body	0.0610026	0.0194322	0.121339	0.0439006	0.000206062
cg05247767	AOX1	N/A	Body	0.938953	0.0138825	0.877174	0.0789418	0.00100529
cg01217071	AOX1	N_Shore	TSS1500	0.0793984	0.0157722	0.144286	0.0667144	0.00630534
cg22482801	AP1B1	N/A	3'UTR	0.816466	0.0287651	0.7441	0.0482366	0.000869161
cg16422316	AP1G1	S_Shore	TSS1500	0.306623	0.0738341	0.48485	0.1295	0.00149288
cg01140985	AP1G1	S_Shore	TSS1500	0.0319924	0.010964	0.114545	0.0751946	0.000155692
cg00754063	AP1M1	N/A	3'UTR	0.862936	0.0237803	0.909164	0.0251017	0.00109875
cg08248297	AP1M1	S_Shelf	Body	0.319211	0.0684495	0.472062	0.0698687	0.000127618
cg01654627	AP1M2	N_Shore	Body	0.448199	0.0702296	0.568183	0.0837459	0.00355047
cg07151160	AP1S1	S_Shelf	Body	0.477426	0.0466439	0.578004	0.0595866	0.00124835
cg06751322	AP1S3	N/A	Body	0.909843	0.0227426	0.944301	0.0163896	0.00175503
cg07813214	AP1S3	S_Shore	TSS1500	0.799118	0.052192	0.876924	0.0463061	0.001351
cg04406020	AP2A1	Island	5'UTR	0.0649289	0.0085573	0.0865443	0.0152072	0.00214236
cg26889343	AP2A1	Island	Body	0.963172	0.0101017	0.94029	0.011483	0.000277124
cg14557787	AP2A1	S_Shore	Body	0.299851	0.0841219	0.442727	0.0613072	0.000612759
cg21625737	AP2A2	S_Shore	3'UTR	0.819346	0.0739706	0.893294	0.0310531	0.00246046
cg24716664	AP2A2	N_Shore	Body	0.452896	0.102919	0.720137	0.104808	3.87e-05
cg21551979	AP2A2	N_Shelf	Body	0.927621	0.0123524	0.945619	0.0129852	0.00532486
cg14389139	AP2A2	N_Shore	Body	0.809443	0.035571	0.869037	0.0394	0.00924105
cg13365436	AP2A2	N/A	Body	0.0591989	0.0243386	0.146659	0.0667014	0.00019156
cg12914733	AP2A2	N/A	Body	0.743853	0.0496509	0.828661	0.0691195	0.00396311
cg05279137	AP2A2	N/A	Body	0.337148	0.0413487	0.442846	0.0754637	0.00157658
cg04880138	AP2A2	N_Shore	Body	0.440481	0.0614473	0.602875	0.127495	0.00224268
cg09144769	AP2B1	N/A	3'UTR	0.454342	0.0531501	0.544485	0.0562856	0.00378531
cg26478249	AP2B1	N/A	5'UTR	0.0286936	0.00479441	0.0409869	0.0121699	0.0061113
cg27563239	AP2B1	N/A	Body	0.345155	0.0945603	0.559657	0.114917	0.000240875
cg16703193	AP2M1	N_Shore	TSS1500	0.396249	0.0807946	0.565795	0.105158	0.000892958
cg08421983	AP2M1	N_Shore	TSS1500	0.311774	0.0710276	0.530989	0.103414	4.14e-05
cg05606089	AP3B1	N/A	Body	0.225226	0.0695571	0.445554	0.134713	0.000162601
cg04503340	AP3B1	N/A	Body	0.86563	0.025599	0.907142	0.0281469	0.00568461
cg17656426	AP3D1	S_Shore	Body	0.766891	0.0496587	0.863797	0.0477922	0.000621381
cg15023646	AP3M1	N/A	3'UTR	0.677169	0.0734461	0.82843	0.0463524	3.44e-05
cg14346872	AP4S1	S_Shelf	5'UTR	0.905468	0.0123822	0.937294	0.0216371	0.00199232
cg13862927	APBA1	N/A	5'UTR	0.0887371	0.0324834	0.166858	0.0611628	0.00160814
cg18010520	APBA2	N/A	5'UTR	0.198811	0.0565769	0.2959	0.0566944	0.00118096
cg01434025	APBA2	Island	Body	0.157414	0.0388906	0.242052	0.0642708	0.00297503
cg07552374	APBB1	N/A	Body	0.142048	0.0495118	0.297183	0.0826914	6.2e-05
cg10331073	APBB1IP	Island	Body	0.191862	0.0820347	0.307405	0.0790878	0.00392992
cg15989892	APBB2	N/A	5'UTR	0.642654	0.0630795	0.798913	0.0879372	0.00059469
cg14290210	APBB2	N/A	5'UTR	0.933299	0.0134689	0.884955	0.0348376	0.000277124
cg11404380	APBB2	N_Shore	5'UTR	0.027824	0.0129679	0.0569542	0.0297394	0.00583371
cg03870448	APBB2	N_Shore	5'UTR	0.0511468	0.0133779	0.107275	0.0564747	0.000793848
cg20417855	APBB2	N/A	Body	0.898119	0.0387642	0.831433	0.0709404	0.00901919
cg07291349	APBB2	N/A	Body	0.254841	0.115692	0.424769	0.126664	0.00354369
cg01465102	APBB2	N/A	Body	0.121726	0.0502817	0.269498	0.121474	0.000872154
cg23753351	APBB2	S_Shore	Body	0.918581	0.0338533	0.853783	0.0537828	0.00361598
cg11479000	APC	S_Shore	5'UTR	0.293345	0.0668058	0.417844	0.107719	0.00495416
cg01240931	APC	N/A	5'UTR	0.0452588	0.00658873	0.0929527	0.0407587	5.75e-05
cg12154045	APC2	Island	Body	0.715466	0.0514518	0.624642	0.0552834	0.00122697
cg11775595	APC2	N_Shore	Body	0.0369841	0.00499782	0.069528	0.0326805	0.00281325
cg04624885	APC2	Island	Body	0.804049	0.0498218	0.715024	0.0646477	0.00387202
cg06077443	APCDD1	S_Shelf	Body	0.923568	0.0209194	0.876356	0.0380805	0.000992398
cg25611723	APCDD1	N_Shore	TSS1500	0.396641	0.0403263	0.489691	0.0658531	0.00276322
cg19264571	APCDD1	Island	TSS1500	0.137829	0.0391462	0.270108	0.0959381	0.000669793
cg06825512	APCDD1	N_Shore	TSS1500	0.10567	0.0257198	0.20088	0.090171	0.00270839
cg17382918	APCDD1L	Island	Body	0.806423	0.0662138	0.69113	0.075477	0.00131252
cg03960424	APCDD1L	Island	Body	0.867925	0.0663137	0.669093	0.0939607	1.74e-05
cg01096640	APCDD1L	N_Shelf	Body	0.861969	0.02988	0.906538	0.0274218	0.0042406
cg02174232	APEH	Island	Body	0.145134	0.0481004	0.220195	0.0406136	0.00156945
cg25837909	APH1B	S_Shore	Body	0.196113	0.0421208	0.298127	0.059115	0.000652558
cg17207590	APH1B	S_Shore	Body	0.202051	0.0354767	0.273832	0.0292075	0.000397662
cg12665724	API5	N/A	3'UTR	0.597752	0.0634484	0.695121	0.0487788	0.00197982
cg22764193	API5	N_Shore	TSS1500	0.0860252	0.0108702	0.144365	0.0531354	0.00184598
cg09085358	APLNR	N/A	Body	0.593466	0.0527144	0.510997	0.0399697	0.00242092
cg17363540	APLNR	N/A	Body	0.728824	0.0654871	0.611005	0.0657758	0.000750609
cg23855986	APLP2	N/A	Body	0.968685	0.00740974	0.956983	0.00766648	0.00458774
cg08074544	APLP2	Island	Body	0.925604	0.0133218	0.880766	0.0413854	0.00144441
cg07661246	APOA4	S_Shore	TSS1500	0.876426	0.0189668	0.82393	0.0526348	0.00667166
cg25682080	APOA5	S_Shore	5'UTR	0.185451	0.0495622	0.316021	0.0953062	0.000468189
cg25035485	APOB	N_Shore	Body	0.171304	0.0258062	0.238796	0.0339982	0.000266262
cg04639062	APOB	N_Shore	Body	0.0247761	0.00446786	0.0339211	0.00687049	0.00696154
cg24309555	APOB	Island	TSS200	0.11582	0.0438713	0.212447	0.0682395	0.00103881
cg16723488	APOB	Island	TSS200	0.111192	0.0319799	0.199361	0.0746241	0.00129746
cg16306978	APOB	Island	TSS200	0.0714856	0.027436	0.16235	0.0898428	0.00489804
cg24360617	APOBEC3A	N/A	TSS200	0.57342	0.0285607	0.518659	0.0286643	0.00776429
cg10555000	APOBEC3D	N/A	Body	0.818155	0.0266752	0.746459	0.0605058	0.00213404
cg06229674	APOBEC3H	N/A	TSS1500	0.908887	0.0171519	0.937013	0.017593	0.00550527
cg20579480	APOBEC4	N/A	5'UTR	0.332182	0.0503566	0.461959	0.102901	0.00199846
cg19264170	APOBEC4	N/A	TSS200	0.747189	0.0343144	0.821961	0.0322611	0.000294261
cg24795932	APOC1	N/A	3'UTR	0.884293	0.0160233	0.80506	0.0587992	0.000355273
cg23270113	APOC1	N/A	TSS1500	0.137835	0.0233184	0.191228	0.0422249	0.00488156
cg11911305	APOC1P1	N/A	TSS1500	0.0687374	0.0186541	0.127359	0.071791	0.00438966
cg08121984	APOC1P1	N/A	TSS200	0.635306	0.0461437	0.551028	0.0378094	0.000957133
cg22164781	APOC2	N/A	TSS1500	0.934776	0.0145042	0.869669	0.049623	0.000226818
cg20957428	APOC3	N/A	TSS200	0.124323	0.0295573	0.248175	0.076431	7.1e-05
cg11869828	APOC3	N/A	TSS200	0.0788189	0.0252986	0.222809	0.0880443	1.44e-05
cg04048249	APOC3	N/A	TSS200	0.363702	0.0389598	0.498914	0.0444914	1.32e-05
cg19514613	APOE	N_Shelf	5'UTR	0.0479336	0.010243	0.0768384	0.0233263	0.00123363
cg14123992	APOE	N_Shelf	TSS1500	0.100313	0.0299237	0.203129	0.0963479	0.00449574
cg01032398	APOE	N_Shelf	TSS1500	0.507818	0.0580605	0.62368	0.0770724	0.00115241
cg26758857	APOL1	N/A	5'UTR	0.11309	0.0441283	0.0602042	0.0326214	0.00266865
cg00965578	APOL3	N/A	5'UTR	0.167477	0.0853779	0.304174	0.0815677	0.000919486
cg01613294	APOL3	N/A	5'UTR	0.961939	0.00759486	0.923661	0.0397081	0.000234031
cg16753494	APOL6	N/A	3'UTR	0.864908	0.0171334	0.892953	0.0183253	0.00905964
cg27464065	APOLD1	S_Shore	3'UTR	0.0319113	0.00831581	0.089182	0.0585522	0.000663296
cg26947127	APOLD1	N/A	Body	0.774979	0.0574198	0.850002	0.0561442	0.00881809
cg04943927	APOLD1	N_Shelf	Body	0.427754	0.0514159	0.515639	0.0516944	0.00279562
cg00812578	APOM	N_Shelf	Body	0.393532	0.0402366	0.468441	0.0505758	0.00431334
cg11619050	APOM	S_Shelf	TSS1500	0.105717	0.0642957	0.258918	0.135383	0.0020648
cg14414154	APP	N_Shelf	Body	0.975019	0.00529393	0.959672	0.0186915	0.00958394
cg26153954	APP	S_Shore	TSS1500	0.412534	0.0431916	0.314262	0.0572545	0.000949853
cg12104689	APPBP2	N_Shelf	Body	0.605722	0.0423724	0.696204	0.0676329	0.00372742
cg13753183	APTX	N/A	Body	0.912826	0.0152376	0.863859	0.0347367	0.00112645
cg03310518	AQP1	N/A	Body	0.566784	0.0869738	0.449789	0.0832149	0.00614432
cg23994802	AQP12B	N/A	1stExon	0.637378	0.0282747	0.580791	0.0304585	0.0047323
cg03413134	AQP12B	N/A	TSS1500	0.724259	0.0239913	0.666236	0.0307274	0.00190301
cg20396053	AQP12B	N/A	TSS200	0.855491	0.0262731	0.755421	0.121448	0.00924105
cg01018437	AQP2	N_Shelf	Body	0.934636	0.0131028	0.894905	0.0518812	0.00612456
cg20782743	AQP4	S_Shore	Body	0.435641	0.0757264	0.571158	0.116644	0.0075974
cg00729275	AQP4	S_Shore	Body	0.284413	0.0601992	0.391704	0.0715139	0.00285609
cg23855989	AQP5	Island	1stExon	0.120123	0.0433866	0.19108	0.0532765	0.00304258
cg26328335	AQP5	Island	TSS1500	0.202212	0.058934	0.302595	0.0820689	0.00125456
cg05502439	AQP6	N/A	TSS1500	0.603938	0.0799376	0.738336	0.0690163	0.00106223
cg01429844	AQP6	N/A	TSS1500	0.201758	0.0479178	0.302212	0.0577185	0.000556153
cg11098259	AQP9	N/A	TSS200	0.151918	0.0668045	0.322658	0.139	0.00174126
cg07338450	AQR	N/A	Body	0.897332	0.0222591	0.929208	0.0335674	0.00857959
cg22385669	AQR	S_Shore	TSS1500	0.533576	0.0573384	0.446431	0.0482348	0.00385053
cg11062168	AQR	S_Shore	TSS1500	0.741267	0.0859435	0.640173	0.0695903	0.00790914
cg04755662	AR	N_Shore	TSS1500	0.303679	0.036991	0.373843	0.0509797	0.00685898
cg15840039	AR	N/A	TSS1500	0.273237	0.0429718	0.366499	0.0773682	0.00573975
cg13122496	AR	N/A	TSS1500	0.105459	0.0325734	0.177099	0.0721429	0.00682768
cg12298445	ARAP1	S_Shore	5'UTR	0.2266	0.0268133	0.296003	0.0437484	0.00101806
cg15279866	ARAP1	N/A	5'UTR	0.702907	0.0491475	0.598271	0.042075	0.000192244
cg27058763	ARAP1	S_Shelf	Body	0.307391	0.0425158	0.415858	0.0821427	0.00266955
cg26730831	ARAP1	N/A	Body	0.413653	0.0542568	0.588751	0.105216	0.000227949
cg16168406	ARAP1	N/A	Body	0.109488	0.036987	0.224598	0.0954244	0.00372742
cg01381367	ARAP1	N/A	Body	0.0802256	0.00966509	0.107206	0.0182972	0.00147797
cg07941983	ARAP2	N_Shore	5'UTR	0.609214	0.0528624	0.470131	0.117771	0.00390688
cg21768042	ARAP3	N/A	Body	0.803711	0.0737653	0.66739	0.052439	0.000129844
cg16922810	ARC	S_Shore	TSS1500	0.0736322	0.0130721	0.0972595	0.0194816	0.00920919
cg16756442	ARF3	N_Shelf	5'UTR	0.889536	0.0246624	0.926439	0.0245035	0.00473255
cg25968247	ARF4	N_Shore	Body	0.0829805	0.025518	0.181247	0.132436	0.00593113
cg26280578	ARFGAP1	Island	Body	0.920738	0.0615672	0.845257	0.0849273	0.00933889
cg10713137	ARFGAP1	N_Shore	Body	0.253526	0.0662889	0.373401	0.0751795	0.00152823
cg22708233	ARFGAP2	Island	TSS200	0.254371	0.0311079	0.309941	0.0316758	0.00504441
cg17108007	ARFGAP2	Island	TSS200	0.0244235	0.0051612	0.0336817	0.00717193	0.00681188
cg09367092	ARFGAP3	S_Shore	TSS1500	0.911027	0.0258335	0.871606	0.02244	0.00235708
cg06985056	ARFGEF1	N/A	Body	0.917064	0.0176678	0.941117	0.0138729	0.00506674
cg03031322	ARGFX	N/A	TSS1500	0.689087	0.0322609	0.580656	0.0631501	0.000263002
cg24116965	ARHGAP10	S_Shore	Body	0.0936226	0.0461523	0.214583	0.0964839	0.00153985
cg23924326	ARHGAP10	N/A	Body	0.959284	0.00726407	0.938225	0.0180097	0.0033474
cg14780276	ARHGAP10	N/A	Body	0.337289	0.0869797	0.463533	0.0902454	0.0061987
cg09910856	ARHGAP10	N/A	Body	0.967949	0.00737348	0.953102	0.0078602	0.0011651
cg05573550	ARHGAP10	N/A	Body	0.773083	0.0267085	0.689649	0.0670089	0.00156848
cg03015672	ARHGAP12	N_Shore	5'UTR	0.0795108	0.0223926	0.162378	0.0790181	0.00230234
cg02093006	ARHGAP12	N/A	5'UTR	0.0351406	0.0162823	0.138308	0.105231	0.000128852
cg25026949	ARHGAP15	N/A	Body	0.968134	0.00687321	0.954695	0.0116034	0.00612304
cg22922100	ARHGAP15	N/A	Body	0.774814	0.0369303	0.840457	0.0550231	0.0057166
cg19867914	ARHGAP15	N/A	Body	0.266292	0.0790422	0.491614	0.12819	0.000151223
cg11310863	ARHGAP15	N/A	Body	0.193123	0.0802282	0.330589	0.108695	0.00460488
cg07621645	ARHGAP15	N/A	Body	0.812021	0.0184125	0.700757	0.100071	0.00109177
cg07409629	ARHGAP15	N/A	Body	0.247946	0.0614965	0.409595	0.0980515	0.000195704
cg05307752	ARHGAP15	N/A	Body	0.597594	0.0732119	0.440331	0.0822	0.00030308
cg23627134	ARHGAP15	N/A	TSS1500	0.782183	0.040139	0.627532	0.078844	2.27e-05
cg09091766	ARHGAP17	N/A	Body	0.834598	0.0308004	0.75907	0.0477686	0.000350428
cg08067346	ARHGAP17	N/A	Body	0.0507314	0.0512573	0.140717	0.0905713	0.00120395
cg05859441	ARHGAP17	N/A	Body	0.147913	0.0375162	0.238188	0.0884184	0.00529468
cg05737718	ARHGAP17	N/A	Body	0.904883	0.0164201	0.865475	0.0391011	0.00954674
cg17153138	ARHGAP18	N/A	Body	0.121162	0.0419799	0.0746951	0.0252824	0.00393399
cg19566506	ARHGAP19	N_Shore	Body	0.696416	0.0269205	0.63988	0.0393107	0.00811694
cg03475182	ARHGAP20	N_Shore	Body	0.136068	0.0347707	0.198252	0.0502937	0.00525795
cg03532274	ARHGAP20	Island	TSS200	0.033554	0.00708212	0.0483373	0.0141277	0.00900185
cg27006721	ARHGAP22	N/A	Body	0.62946	0.0431956	0.546159	0.0424508	0.00128455
cg26154937	ARHGAP22	S_Shore	Body	0.0793286	0.0227729	0.163147	0.0769845	0.00114821
cg26117265	ARHGAP22	Island	Body	0.194584	0.0356722	0.275741	0.0612238	0.00194932
cg24506434	ARHGAP22	N_Shore	Body	0.812695	0.0428811	0.723201	0.0673318	0.00309491
cg16775752	ARHGAP22	Island	Body	0.119253	0.0536286	0.236172	0.110411	0.00882793
cg16653534	ARHGAP22	N/A	Body	0.928144	0.0136612	0.868271	0.0677968	0.00678592
cg14325837	ARHGAP22	Island	Body	0.044878	0.0204792	0.0777761	0.0206108	0.000327834
cg12161982	ARHGAP22	N/A	Body	0.305466	0.0388753	0.458016	0.094808	0.000227546
cg10501360	ARHGAP22	N_Shelf	Body	0.179965	0.0489321	0.318311	0.115253	0.0019488
cg07371628	ARHGAP22	N_Shore	Body	0.332824	0.0404656	0.44562	0.0804865	0.00124935
cg05521792	ARHGAP22	Island	Body	0.0294773	0.0105345	0.065038	0.0453309	0.00560482
cg21042919	ARHGAP23	Island	Body	0.0759474	0.0154974	0.161197	0.0775508	0.00322754
cg16300419	ARHGAP23	Island	Body	0.18378	0.0535141	0.274895	0.0598163	0.0086237
cg20784207	ARHGAP24	N/A	Body	0.571674	0.0981719	0.705391	0.0817957	0.00407485
cg23841470	ARHGAP24	N/A	Body	0.230581	0.0731626	0.404681	0.134659	0.00197736
cg19880790	ARHGAP24	N/A	Body	0.146043	0.0415538	0.279203	0.0731713	7.9e-05
cg07756135	ARHGAP24	N/A	Body	0.194963	0.0492519	0.292111	0.0792246	0.00524378
cg22017213	ARHGAP24	N/A	Body	0.666245	0.0464471	0.579793	0.0575578	0.00224514
cg25039325	ARHGAP25	N/A	5'UTR	0.687769	0.0864339	0.549163	0.0673967	0.000529078
cg09364988	ARHGAP25	N/A	Body	0.686067	0.0641988	0.789543	0.069906	0.00244907
cg27278086	ARHGAP25	N/A	Body	0.581801	0.0710999	0.445527	0.084739	0.00109571
cg26238936	ARHGAP25	N/A	Body	0.680735	0.094974	0.505282	0.108813	0.000832886
cg15361661	ARHGAP25	N/A	Body	0.512284	0.0664651	0.41156	0.0386031	0.00103646
cg13339825	ARHGAP25	N/A	Body	0.530971	0.0535251	0.421525	0.0844624	0.00458182
cg12093662	ARHGAP25	N/A	Body	0.530891	0.0429225	0.444126	0.0743439	0.00884453
cg01407235	ARHGAP25	N/A	Body	0.726034	0.0766934	0.559409	0.0970965	0.00032525
cg13284470	ARHGAP25	N/A	TSS1500	0.883094	0.0489109	0.725061	0.108722	0.000490904
cg15258980	ARHGAP25	N/A	TSS1500	0.947214	0.00654375	0.903268	0.0568362	0.00204315
cg05185926	ARHGAP26	N/A	3'UTR	0.953901	0.0110852	0.914359	0.0638094	0.00990715
cg27579771	ARHGAP26	N/A	Body	0.141294	0.0468785	0.230286	0.0589841	0.000930788
cg14555350	ARHGAP26	N/A	Body	0.173376	0.0851041	0.32871	0.0959898	0.00088703
cg11366683	ARHGAP26	N/A	Body	0.820811	0.0337761	0.891241	0.0413716	0.000964073
cg08400424	ARHGAP26	N/A	Body	0.866329	0.0637806	0.769951	0.0646659	0.000535296
cg04188241	ARHGAP26	N/A	Body	0.676194	0.0596378	0.771297	0.0679771	0.00719255
cg01204911	ARHGAP26	N/A	Body	0.139026	0.0515373	0.239349	0.0725012	0.00197588
cg27244773	ARHGAP27	Island	1stExon	0.381923	0.0842266	0.510507	0.0853841	0.00370818
cg00715050	ARHGAP27	Island	Body	0.201471	0.0393766	0.300661	0.0634395	0.00146212
cg09162146	ARHGAP29	S_Shore	TSS1500	0.0978265	0.021421	0.149984	0.0562138	0.00484648
cg12081303	ARHGAP30	N/A	1stExon	0.617568	0.0316838	0.548425	0.0509009	0.0047532
cg03089651	ARHGAP30	N/A	1stExon	0.667113	0.0609812	0.561491	0.0522484	0.000707975
cg16242750	ARHGAP6	S_Shelf	Body	0.519351	0.0359108	0.614639	0.0712233	0.00310726
cg20009327	ARHGAP9	N_Shore	Body	0.0835118	0.0177361	0.165576	0.0851627	0.00291248
cg22614759	ARHGDIB	N/A	5'UTR	0.836181	0.0550557	0.697573	0.0940624	0.000407021
cg26195495	ARHGEF10	N/A	3'UTR	0.128085	0.0471075	0.32727	0.190102	0.00226886
cg13522891	ARHGEF10	N/A	3'UTR	0.0766044	0.0317922	0.17457	0.108401	0.00350481
cg13056369	ARHGEF10	N/A	3'UTR	0.0876179	0.0343896	0.24159	0.127872	0.000628724
cg03125531	ARHGEF10	N/A	3'UTR	0.0820723	0.0238229	0.198363	0.0832182	7.66e-05
cg14925067	ARHGEF10	S_Shore	5'UTR	0.408701	0.0844661	0.578191	0.14718	0.0061804
cg21967789	ARHGEF10	N/A	Body	0.501746	0.0746882	0.643081	0.0894717	0.00155696
cg21161403	ARHGEF10	S_Shore	Body	0.39181	0.0611718	0.468602	0.0376457	0.00798779
cg19351604	ARHGEF10	N/A	Body	0.960346	0.00763443	0.928595	0.0324864	0.000919235
cg14023009	ARHGEF10	N/A	Body	0.8552	0.022027	0.750461	0.0952878	0.00203172
cg11498228	ARHGEF10	S_Shore	Body	0.113457	0.0340901	0.200762	0.0847014	0.00610036
cg11407612	ARHGEF10	N_Shelf	Body	0.867441	0.0322367	0.919483	0.0281511	0.000513199
cg10195336	ARHGEF10	S_Shore	Body	0.453631	0.0659057	0.568608	0.0771845	0.00363067
cg10176011	ARHGEF10	N/A	Body	0.311171	0.088565	0.441012	0.0667367	0.00203945
cg10119564	ARHGEF10	S_Shore	Body	0.280216	0.0549316	0.366778	0.0678768	0.0083835
cg08753331	ARHGEF10	S_Shore	Body	0.339659	0.0562758	0.459686	0.0508231	0.000213757
cg06807837	ARHGEF10	N/A	Body	0.922251	0.0200275	0.87351	0.0548104	0.00721636
cg05833946	ARHGEF10	N/A	Body	0.602211	0.0664385	0.719466	0.0808196	0.00230205
cg25979543	ARHGEF10L	N/A	5'UTR	0.150083	0.0638427	0.298435	0.0914619	0.000522884
cg09674998	ARHGEF10L	S_Shelf	5'UTR	0.806519	0.0238369	0.723647	0.065863	0.000539056
cg21283193	ARHGEF10L	N/A	Body	0.917559	0.02061	0.864251	0.0546627	0.00859073
cg20294080	ARHGEF10L	N/A	Body	0.10547	0.0317038	0.22656	0.116425	0.000891859
cg13228596	ARHGEF10L	S_Shelf	Body	0.969128	0.00449514	0.953281	0.0161008	0.004676
cg04894027	ARHGEF10L	S_Shore	Body	0.234296	0.0611667	0.323085	0.0663021	0.00821079
cg12632832	ARHGEF11	N_Shore	Body	0.125407	0.0496307	0.219979	0.0890176	0.00943216
cg22629266	ARHGEF11	N/A	Body	0.794389	0.0300977	0.848823	0.038552	0.00275119
cg26681847	ARHGEF12	S_Shore	Body	0.0639208	0.014887	0.142473	0.0804986	0.000699546
cg17212698	ARHGEF15	N/A	TSS1500	0.806994	0.0676193	0.726377	0.0369925	0.00195937
cg11143876	ARHGEF16	N/A	5'UTR	0.292475	0.05853	0.38113	0.0446219	0.00197931
cg06980565	ARHGEF16	N/A	5'UTR	0.883213	0.0361734	0.782217	0.0694393	0.000314037
cg24371534	ARHGEF16	N/A	Body	0.96342	0.00821807	0.943122	0.0170235	0.00427029
cg24036039	ARHGEF16	S_Shore	Body	0.882899	0.0446537	0.691137	0.0836539	1.02e-05
cg22032563	ARHGEF16	N/A	Body	0.836341	0.0430734	0.730908	0.0709337	0.000526633
cg19366986	ARHGEF16	N/A	Body	0.914376	0.0226108	0.835351	0.119469	0.00784621
cg16104263	ARHGEF16	Island	Body	0.902354	0.0215677	0.827521	0.0516503	0.000216883
cg16097329	ARHGEF16	N/A	Body	0.869249	0.0329493	0.77046	0.0433574	4.11e-05
cg15902830	ARHGEF16	N/A	Body	0.548843	0.0835468	0.664599	0.0782405	0.00482269
cg13580226	ARHGEF16	N/A	Body	0.957407	0.00591804	0.911667	0.0587986	0.00119338
cg11587191	ARHGEF16	N/A	Body	0.646836	0.0438412	0.564107	0.0308907	0.000753486
cg02731917	ARHGEF16	Island	Body	0.856518	0.0329291	0.740514	0.0572539	4.66e-05
cg00571809	ARHGEF16	S_Shore	Body	0.862703	0.0216502	0.778485	0.0388596	3.17e-05
cg00121374	ARHGEF16	N_Shelf	Body	0.801685	0.0354432	0.718711	0.0657466	0.00227569
cg02061553	ARHGEF16	N_Shore	TSS1500	0.672858	0.0422484	0.589755	0.0532394	0.00217147
cg03958883	ARHGEF17	S_Shore	1stExon	0.284037	0.0414066	0.385078	0.0635461	0.00145191
cg23460145	ARHGEF17	Island	Body	0.307434	0.0530952	0.412847	0.0660127	0.00143218
cg20864214	ARHGEF17	Island	Body	0.129922	0.0477131	0.231767	0.0851898	0.00475085
cg20444218	ARHGEF17	S_Shelf	Body	0.238675	0.0626785	0.373901	0.0767947	0.00043182
cg18252633	ARHGEF17	S_Shore	Body	0.181647	0.0703255	0.298385	0.0751905	0.000657571
cg07648709	ARHGEF17	N/A	Body	0.202847	0.0513146	0.330954	0.102784	0.00172795
cg02776498	ARHGEF17	Island	Body	0.235685	0.0420039	0.328663	0.0500273	0.000569243
cg11734329	ARHGEF18	S_Shore	5'UTR	0.144195	0.0312526	0.259359	0.0868154	0.000635818
cg02573587	ARHGEF18	N_Shore	5'UTR	0.83061	0.0266472	0.894144	0.0356669	0.000617308
cg26756396	ARHGEF18	N_Shore	TSS1500	0.176229	0.0375879	0.281374	0.0639231	0.000261736
cg05764238	ARHGEF19	S_Shelf	5'UTR	0.489321	0.0420797	0.590768	0.0413995	0.000214527
cg18669381	ARHGEF19	N/A	5'UTR	0.298528	0.0269096	0.370799	0.0422439	0.00128917
cg00068433	ARHGEF19	N_Shelf	TSS1500	0.686033	0.0315622	0.757329	0.0429183	0.00158044
cg03055158	ARHGEF2	N_Shelf	3'UTR	0.618339	0.0425504	0.727582	0.105916	0.00625353
cg12065285	ARHGEF2	N_Shore	Body	0.125589	0.0448167	0.208939	0.0545836	0.00104083
cg11216632	ARHGEF2	N_Shelf	Body	0.0911514	0.0199811	0.132398	0.0335774	0.00488156
cg14204586	ARHGEF2	N/A	Body	0.551564	0.0450099	0.385961	0.0781592	3.96e-05
cg13921921	ARHGEF2	N/A	Body	0.365351	0.0427539	0.259749	0.0702419	0.00197982
cg18562759	ARHGEF3	N/A	1stExon	0.745335	0.0895704	0.879367	0.0544146	0.000443599
cg16451527	ARHGEF3	N/A	Body	0.91134	0.0223459	0.864341	0.0510166	0.00806389
cg21077300	ARHGEF3	N_Shore	Body	0.478789	0.0756896	0.38694	0.0497017	0.00910145
cg20888995	ARHGEF3	N/A	Body	0.872171	0.0557437	0.751589	0.0875467	0.00137631
cg18482892	ARHGEF3	N_Shelf	Body	0.417812	0.129613	0.616399	0.0839151	0.000615095
cg07391913	ARHGEF3	N/A	Body	0.417514	0.0548089	0.314334	0.0806738	0.00380116
cg01016119	ARHGEF3	N_Shore	Body	0.56656	0.11051	0.697075	0.0901007	0.00932841
cg12835118	ARHGEF3	N/A	Body	0.85922	0.0776644	0.685558	0.110461	0.00025534
cg08052292	ARHGEF3	N/A	Body	0.947177	0.0459336	0.822511	0.0867833	4.41e-05
cg00883019	ARHGEF3	N/A	Body	0.955246	0.0149877	0.90908	0.0499926	0.00216634
cg15012214	ARHGEF3	N/A	Body	0.688022	0.0859981	0.841703	0.0528764	0.000128958
cg10147507	ARHGEF3	Island	TSS1500	0.105847	0.0201722	0.178554	0.0592923	0.00108937
cg24697329	ARHGEF4	S_Shore	5'UTR	0.899332	0.0228478	0.829872	0.0713199	0.0035699
cg14446494	ARHGEF4	N_Shore	TSS1500	0.809194	0.0383855	0.721923	0.0864818	0.00589225
cg14299931	ARHGEF7	N/A	Body	0.599449	0.0465643	0.739947	0.109337	0.00450517
cg15011899	ARHGEF7	N/A	Body	0.898677	0.0364586	0.821271	0.0603191	0.00142576
cg13127231	ARHGEF7	S_Shore	Body	0.0729174	0.0294888	0.139641	0.063851	0.008597
cg16947791	ARHGEF7	N_Shore	Body	0.269069	0.0459502	0.358152	0.0599865	0.00235275
cg09129334	ARHGEF7	N/A	Body	0.0477492	0.01847	0.124016	0.0753906	0.000874304
cg12369078	ARHGEF7	N/A	TSS1500	0.622718	0.0472815	0.70824	0.0551798	0.00130332
cg02853801	ARHGEF7	N/A	TSS1500	0.394926	0.0868504	0.51837	0.0792553	0.00497459
cg12136895	ARID1A	N/A	3'UTR	0.807921	0.0407812	0.904021	0.024222	9.69e-06
cg21294655	ARID1A	N_Shore	TSS1500	0.955288	0.00901441	0.970799	0.0103457	0.0018658
cg27638453	ARID1B	N/A	Body	0.964914	0.0118153	0.939235	0.0214962	0.00119449
cg19205500	ARID1B	N/A	Body	0.957786	0.0082294	0.934989	0.0151522	0.000927292
cg17596249	ARID1B	N/A	Body	0.535409	0.0788223	0.675923	0.0922186	0.0017119
cg17164954	ARID1B	S_Shelf	Body	0.0665772	0.0228543	0.153488	0.0709498	0.000406808
cg17128184	ARID1B	N/A	Body	0.913456	0.0133744	0.9396	0.0181534	0.00349325
cg16017800	ARID1B	N/A	Body	0.949451	0.0102493	0.918972	0.0279701	0.00150368
cg13602547	ARID1B	N/A	Body	0.9034	0.0277219	0.848639	0.0435552	0.00239826
cg08268892	ARID1B	N/A	Body	0.797706	0.0260742	0.848567	0.0280666	0.00170042
cg06012428	ARID1B	N/A	Body	0.216764	0.0887551	0.407762	0.13389	0.00320726
cg05160248	ARID1B	N/A	Body	0.663657	0.060575	0.746235	0.0607814	0.00935434
cg04606397	ARID1B	N/A	Body	0.154481	0.0582623	0.295365	0.0942856	0.000230281
cg03561416	ARID1B	N/A	Body	0.92258	0.0203636	0.886024	0.0306001	0.0042771
cg01751433	ARID2	Island	1stExon	0.0246579	0.0043811	0.0335598	0.00989716	0.00970494
cg10617091	ARID2	N/A	Body	0.847761	0.054406	0.749732	0.0973101	0.00970359
cg15158031	ARID3A	N/A	3'UTR	0.873371	0.0143226	0.81051	0.0408766	0.000356822
cg18084554	ARID3A	N_Shore	5'UTR	0.121078	0.0500411	0.224102	0.0656929	0.00131986
cg26305504	ARID3A	Island	Body	0.954994	0.017992	0.839925	0.0908754	2.21e-05
cg19546700	ARID3A	Island	Body	0.968548	0.00683045	0.978429	0.0104293	0.00925257
cg19187486	ARID3B	Island	5'UTR	0.0379866	0.00940804	0.0565518	0.0146276	0.00219887
cg04092682	ARID3C	Island	TSS1500	0.0356826	0.00709374	0.0490876	0.0106503	0.00919287
cg13112407	ARID5A	S_Shore	Body	0.911136	0.0197888	0.836341	0.0867608	0.00881453
cg04266887	ARID5A	Island	Body	0.353221	0.0448717	0.437068	0.052804	0.00328053
cg27027230	ARID5B	N/A	Body	0.16643	0.0345685	0.316131	0.11887	0.000373823
cg26758131	ARID5B	N/A	Body	0.246531	0.0507426	0.427481	0.127002	0.00036321
cg20746552	ARID5B	N/A	Body	0.0610408	0.0144256	0.123838	0.0702352	0.00242489
cg16389209	ARID5B	N/A	Body	0.0656709	0.0244136	0.133744	0.0682884	0.00307918
cg13344587	ARID5B	N/A	Body	0.104391	0.0165076	0.187897	0.0551453	6.06e-05
cg10502149	ARID5B	N/A	Body	0.671119	0.069969	0.773371	0.0623888	0.0025805
cg07520810	ARID5B	N/A	Body	0.0314851	0.0143742	0.0734614	0.0459309	0.00355752
cg00928816	ARID5B	N/A	Body	0.0534799	0.0224362	0.130074	0.0846404	0.00419905
ch.3.1040445R	ARIH2	N/A	Body	0.127961	0.0511641	0.228998	0.0898773	0.00280454
cg00282953	ARL10	S_Shore	Body	0.22546	0.0597909	0.334285	0.0830104	0.00338562
cg15931233	ARL15	N/A	Body	0.737238	0.0539715	0.821857	0.0642177	0.0067085
cg13679083	ARL15	N/A	Body	0.967231	0.00567405	0.951681	0.0151382	0.0066386
cg12620935	ARL15	N_Shelf	Body	0.930617	0.0384089	0.863197	0.0567816	0.0041279
cg05155864	ARL15	N/A	Body	0.215504	0.083105	0.448333	0.106205	3.12e-05
cg03627261	ARL15	N/A	Body	0.754345	0.060664	0.849245	0.0527788	0.000747732
cg01433654	ARL15	N_Shore	Body	0.045748	0.0247328	0.127062	0.0710657	0.000334943
cg21467371	ARL16	N_Shore	3'UTR	0.309778	0.0469891	0.474671	0.0860087	6.38e-05
cg19393605	ARL2	S_Shore	Body	0.797527	0.0388983	0.729617	0.0667862	0.00708499
cg24435571	ARL3	N/A	3'UTR	0.70342	0.0540009	0.599617	0.0890453	0.00866749
cg05024762	ARL3	N_Shore	Body	0.941819	0.0127877	0.917486	0.0216139	0.00827607
cg12635044	ARL4C	S_Shore	TSS1500	0.952819	0.00987612	0.930873	0.0186247	0.00284537
cg09935994	ARL4C	Island	TSS1500	0.410009	0.0453299	0.48656	0.063218	0.00828623
cg09453076	ARL4C	Island	TSS1500	0.0276476	0.00763123	0.0480379	0.017804	0.00207111
cg05308656	ARL4C	Island	TSS1500	0.138396	0.02701	0.231805	0.0752517	0.00112006
cg19252218	ARL4D	Island	Body	0.240346	0.0560504	0.354199	0.065518	0.000477604
cg00900933	ARL5C	Island	1stExon	0.23714	0.0465533	0.325487	0.0503817	0.00142576
cg16202734	ARL5C	Island	Body	0.106259	0.0212026	0.143882	0.0329072	0.00891111
cg17878819	ARL6	Island	5'UTR	0.032346	0.00496417	0.0470251	0.0152179	0.0075295
cg18156592	ARL6IP5	N/A	Body	0.230356	0.05398	0.326138	0.0781815	0.00697292
cg18599155	ARL8B	N_Shore	TSS1500	0.588316	0.0448792	0.704095	0.0818708	0.0023049
ch.6.2134092F	ARMC2	N/A	Body	0.0994677	0.0394876	0.0602413	0.0178511	0.00173551
cg21125112	ARMC2	N/A	Body	0.444324	0.0537476	0.522631	0.0456773	0.00617529
cg18575863	ARMC2	N/A	Body	0.249003	0.0602817	0.374711	0.0521797	0.000157523
cg12271487	ARMC2	N/A	Body	0.0896873	0.0326059	0.184831	0.0792507	0.0010643
cg09154959	ARMC2	N/A	Body	0.226931	0.0515723	0.377665	0.126281	0.00161289
cg25383309	ARMC3	N/A	Body	0.840312	0.0291591	0.888428	0.0280866	0.00451811
cg02512226	ARMC4	S_Shore	TSS1500	0.532049	0.0297793	0.615125	0.0617272	0.00394982
cg03042477	ARMC5	S_Shore	Body	0.0673588	0.0172348	0.135285	0.0722505	0.00650081
cg09012471	ARMC8	S_Shore	5'UTR	0.0720608	0.0181546	0.137923	0.0538887	0.000778113
cg04554122	ARMC8	N/A	Body	0.841225	0.0253263	0.733014	0.0496128	2.35e-05
cg27168076	ARMC9	N/A	Body	0.62228	0.031877	0.534281	0.0630806	0.00205358
cg26364080	ARMC9	S_Shore	Body	0.897076	0.028877	0.934423	0.0211646	0.00347663
cg02457781	ARMC9	N_Shelf	Body	0.760864	0.0581416	0.666501	0.033601	0.000571191
cg00944785	ARNT	N/A	Body	0.866509	0.0309608	0.769762	0.0651949	0.000364516
cg24726705	ARNT2	N/A	Body	0.555791	0.051172	0.478496	0.0463596	0.00617529
cg20511489	ARNT2	N/A	Body	0.916231	0.0211878	0.881702	0.0313978	0.00946352
cg17431345	ARNT2	N/A	Body	0.037002	0.009445	0.0663279	0.0338562	0.00722673
cg15647584	ARNT2	N/A	Body	0.414982	0.0415025	0.519457	0.0833891	0.00400536
cg02927074	ARNT2	N/A	Body	0.0924109	0.0230873	0.207558	0.104605	0.000530579
cg07568015	ARNTL	N/A	5'UTR	0.96041	0.00648766	0.946879	0.0118131	0.00947826
cg07032258	ARNTL	N/A	5'UTR	0.122192	0.0240261	0.190504	0.0638215	0.00527118
cg26165146	ARNTL2	N_Shore	TSS1500	0.914628	0.0176798	0.849313	0.0679014	0.00782883
cg11467738	ARPC1B	Island	5'UTR	0.0394923	0.00662343	0.0526281	0.0103341	0.00876341
cg11699265	ARPC1B	Island	Body	0.106871	0.0295814	0.224828	0.0933081	0.000374427
cg13240332	ARPC2	Island	TSS1500	0.0134034	0.00412317	0.0189483	0.00449489	0.00870173
cg24436462	ARPC5	N/A	3'UTR	0.134289	0.0377898	0.257907	0.101701	0.000551232
cg06634950	ARPM1	Island	1stExon	0.123887	0.034324	0.211597	0.0517558	0.00021938
cg22110267	ARRB1	N/A	Body	0.242671	0.0561861	0.339163	0.0645739	0.00315857
cg26766373	ARRB1	S_Shore	TSS1500	0.113107	0.0301459	0.176965	0.0505441	0.00580009
cg16906347	ARRB1	S_Shore	TSS1500	0.0513202	0.0150217	0.0739979	0.0131247	0.00707969
cg19265289	ARRB2	S_Shore	Body	0.0900231	0.0465925	0.202661	0.0654512	0.000158399
cg24643749	ARRDC4	Island	TSS200	0.0408671	0.00887732	0.0623643	0.0204314	0.00393731
cg16117653	ARRDC5	Island	Body	0.831685	0.0224776	0.876579	0.0424774	0.00665954
cg10031203	ARRDC5	N/A	Body	0.782654	0.0417966	0.873451	0.0523988	0.00127684
cg11769606	ARSB	Island	1stExon	0.0305809	0.00674708	0.0454189	0.0110501	0.00155673
cg27361227	ARSB	N/A	Body	0.190592	0.0922969	0.381539	0.15477	0.00276736
cg10858308	ARSB	N/A	Body	0.971938	0.00669718	0.936147	0.0664112	0.00431637
cg03723195	ARSD	Island	1stExon	0.0266442	0.00453245	0.0355657	0.00719474	0.00601364
cg01080552	ARSF	N/A	5'UTR	0.712736	0.0299287	0.623971	0.0619714	0.00131986
cg00911398	ARSF	N/A	TSS1500	0.174521	0.0310741	0.260664	0.0728332	0.00566409
cg17012513	ARSF	N/A	TSS200	0.0717384	0.0242275	0.140314	0.0413075	9.82e-05
cg06291093	ARSF	N/A	TSS200	0.190354	0.0376814	0.265605	0.0628669	0.00412067
cg01893797	ARSF	N/A	TSS200	0.0713886	0.0145525	0.151503	0.0611445	0.000118252
cg11977500	ARSG	N/A	3'UTR	0.950415	0.00858411	0.929119	0.0205311	0.00645942
cg00374717	ARSG	N/A	5'UTR	0.779831	0.0422961	0.847294	0.0343191	0.00102932
cg00117908	ARSG	S_Shore	5'UTR	0.791962	0.0428194	0.689692	0.0711852	0.000970234
cg14105467	ARSI	N_Shore	3'UTR	0.871256	0.0254684	0.817885	0.0483681	0.00796092
cg12214451	ARSJ	N_Shore	1stExon	0.0601956	0.0152731	0.117731	0.0491075	0.000144487
cg01351300	ARSJ	N/A	Body	0.741551	0.0628366	0.823012	0.0439739	0.00185738
cg03977394	ARSK	S_Shore	Body	0.0872769	0.025879	0.163771	0.0487759	0.000216185
cg21407055	ART1	S_Shelf	5'UTR	0.898137	0.0203838	0.850566	0.035705	0.00185257
cg03245218	ART1	S_Shelf	TSS200	0.870991	0.0226211	0.813556	0.0459986	0.00208518
cg24489253	ART3	N/A	TSS200	0.942877	0.0162585	0.917471	0.0204016	0.00812243
cg14530295	ART3	N/A	TSS200	0.971457	0.00539418	0.942135	0.0284531	0.000864683
cg04228042	ART4	N/A	TSS200	0.911161	0.0347525	0.813397	0.0702577	0.000437176
cg00253681	ART4	N/A	TSS200	0.86491	0.0430847	0.773997	0.0683985	0.00322225
cg06207804	ARTN	N_Shore	1stExon	0.0761591	0.0129683	0.107912	0.0249764	0.00308853
cg18083817	ARTN	Island	1stExon	0.103281	0.0141824	0.161952	0.0455061	0.000735473
cg13246856	ARTN	N_Shore	5'UTR	0.0899599	0.0166701	0.142465	0.0491864	0.00344583
cg13606994	ARTN	Island	Body	0.167563	0.030419	0.219369	0.0362147	0.00478908
cg23259711	ASAH2B	Island	TSS1500	0.0907988	0.0199663	0.125231	0.0172029	0.00127918
cg03288797	ASAH2B	N_Shore	TSS1500	0.650447	0.0343686	0.574055	0.0597868	0.00542497
cg21597692	ASAM	N/A	Body	0.190531	0.0473795	0.336063	0.0976195	0.000319031
cg05928849	ASAM	N/A	Body	0.0417165	0.0132318	0.0763013	0.0391411	0.00735717
cg05189804	ASAM	N_Shore	Body	0.0657595	0.0240159	0.187643	0.0713178	1.23e-05
cg26819695	ASAM	Island	TSS1500	0.148279	0.0677097	0.314644	0.097437	0.000478335
cg21978521	ASAM	Island	TSS200	0.0389191	0.00673662	0.0512672	0.0108498	0.00844197
cg27627524	ASAP1	N/A	Body	0.125638	0.0517296	0.242165	0.0813509	0.00113613
cg26966989	ASAP1	N/A	Body	0.632059	0.06823	0.757761	0.0590242	0.000689955
cg19911880	ASAP1	N/A	Body	0.923094	0.0224086	0.857937	0.0508955	0.0020128
cg19891562	ASAP1	N/A	Body	0.257352	0.0581351	0.492889	0.124863	3.36e-05
cg12292134	ASAP1	N/A	Body	0.175456	0.0531642	0.285056	0.0891709	0.0027366
cg08447387	ASAP1	N_Shore	Body	0.268085	0.0340877	0.338401	0.048529	0.00366593
cg07799299	ASAP1	N/A	Body	0.10153	0.0476617	0.272974	0.104079	8.21e-05
cg06224178	ASAP1	N/A	Body	0.110538	0.0483818	0.320452	0.150922	9.74e-05
cg02771336	ASAP1	N/A	Body	0.135758	0.0366511	0.262496	0.0608524	2e-05
cg20612299	ASAP1IT1	N/A	Body	0.937676	0.0225285	0.903807	0.0410751	0.00824056
cg03295852	ASAP1IT1	N/A	TSS1500	0.860034	0.0359596	0.742685	0.0505249	1.67e-05
cg25376875	ASAP2	Island	Body	0.86761	0.0550988	0.786944	0.0593091	0.00416165
cg23639134	ASAP2	N_Shore	Body	0.108797	0.0365432	0.187611	0.0683379	0.00170608
cg23219253	ASAP2	S_Shelf	Body	0.0897579	0.025449	0.186034	0.0917641	0.00104598
cg17746316	ASAP2	N/A	Body	0.127617	0.0446717	0.312464	0.174394	0.000724106
cg14755414	ASAP2	N_Shelf	Body	0.823958	0.0418038	0.725587	0.0584136	0.000293943
cg14710529	ASAP2	N/A	Body	0.397712	0.0329387	0.506774	0.0789629	0.00165886
cg13258774	ASAP2	N_Shelf	Body	0.454673	0.0383939	0.590059	0.0832374	0.000326935
cg06934572	ASAP2	N_Shore	Body	0.0564726	0.0282864	0.119787	0.0834366	0.00913907
cg06549275	ASAP2	N/A	Body	0.906834	0.0285683	0.804901	0.0517421	1.44e-05
cg03600512	ASAP2	N/A	Body	0.962361	0.00765445	0.938314	0.0151634	0.000294261
cg10708588	ASAP3	S_Shore	TSS200	0.0767226	0.014551	0.108528	0.032364	0.00861079
cg26159905	ASB10	N/A	TSS1500	0.823829	0.0380707	0.752488	0.0323623	0.000559046
cg07609372	ASB10	N/A	TSS1500	0.751568	0.0410264	0.813809	0.0454573	0.0098678
cg13148263	ASB11	N/A	5'UTR	0.371332	0.0758555	0.506689	0.0841759	0.00218848
cg14455421	ASB16	N/A	TSS1500	0.135243	0.0196781	0.183916	0.0448648	0.00864081
cg22998028	ASB16	N/A	TSS200	0.213349	0.0259013	0.271807	0.0401812	0.0035863
cg16988970	ASB16	N/A	TSS200	0.259111	0.0240032	0.323749	0.0432677	0.00272917
cg04520793	ASB16	N/A	TSS200	0.0486017	0.0129755	0.0899439	0.0528935	0.00648653
cg02317832	ASB18	N/A	1stExon	0.499953	0.0458159	0.59662	0.0781853	0.00602119
cg03164112	ASB18	N/A	TSS1500	0.814166	0.0348248	0.759406	0.0322971	0.00403299
cg14464052	ASB18	N/A	TSS200	0.100386	0.0182609	0.182448	0.0777582	0.00372476
cg18008487	ASB4	Island	Body	0.708291	0.0480161	0.633911	0.0499206	0.00539008
cg02805025	ASB4	N_Shelf	Body	0.147298	0.0461733	0.256593	0.1044	0.005067
cg09375488	ASB4	N/A	TSS1500	0.254412	0.0694074	0.425112	0.127395	0.00219026
cg25692621	ASB4	N/A	TSS200	0.197516	0.0523225	0.393202	0.108976	5.85e-05
cg21787063	ASB4	N/A	TSS200	0.272201	0.0534183	0.497296	0.115917	2.56e-05
cg20040691	ASB4	N/A	TSS200	0.550911	0.0687545	0.733513	0.0885254	0.000109201
cg19100779	ASB4	N/A	TSS200	0.419296	0.0726402	0.635173	0.0989622	4.41e-05
cg13622546	ASB6	N_Shore	Body	0.10347	0.0182153	0.187252	0.0644736	0.00202526
cg24249403	ASB7	N/A	3'UTR	0.906554	0.0204517	0.931293	0.0126936	0.00830539
cg01204669	ASB7	N/A	Body	0.889522	0.0178741	0.803997	0.0673051	0.000344375
cg09386303	ASB8	S_Shore	TSS1500	0.8802	0.0478256	0.808583	0.0569995	0.00388535
cg22673121	ASB9	N/A	TSS1500	0.797316	0.0344161	0.863513	0.0423177	0.00185177
cg02442305	ASCC1	N_Shore	5'UTR	0.151477	0.0319095	0.222061	0.0405074	0.000743387
cg15013801	ASCC1	S_Shore	TSS1500	0.33275	0.0462303	0.443896	0.0561481	0.00028987
cg20053158	ASCL1	N_Shore	TSS1500	0.0396375	0.0054746	0.058271	0.013461	0.0012372
cg11228052	ASCL1	Island	TSS1500	0.0580931	0.0110678	0.0836189	0.018463	0.00306432
cg22007739	ASH1L	N/A	3'UTR	0.920428	0.0142024	0.832489	0.110664	0.00819351
cg13855589	ASH1L	N/A	Body	0.947446	0.0113714	0.964662	0.00882413	0.00247333
cg23782083	ASH2L	N/A	3'UTR	0.513077	0.0710891	0.617388	0.0688839	0.00316027
cg21416181	ASIP	N_Shore	Body	0.935151	0.0327709	0.877751	0.0610269	0.0025952
cg25642212	ASNA1	Island	1stExon	0.0334084	0.00698463	0.0520472	0.019523	0.00683082
cg08311015	ASNA1	Island	TSS200	0.028691	0.00841912	0.0601012	0.0349645	0.00600241
cg01245656	ASNS	Island	TSS200	0.0251757	0.00489929	0.0412215	0.0209061	0.00816175
cg10220637	ASNSD1	N_Shelf	Body	0.562966	0.0635577	0.710456	0.0879251	0.000445649
cg02228185	ASPA	N/A	1stExon	0.101466	0.0478036	0.269596	0.14994	0.000344054
cg26217813	ASPA	S_Shelf	TSS1500	0.191662	0.0478914	0.300173	0.112217	0.00657771
cg07732644	ASPA	S_Shelf	TSS1500	0.332949	0.0857431	0.523473	0.11291	0.000494158
cg24003028	ASPG	S_Shore	Body	0.836827	0.0215572	0.767761	0.0557405	0.0027819
cg14969899	ASPG	Island	Body	0.713526	0.0406431	0.638642	0.0500079	0.00366687
cg04619120	ASPH	N/A	Body	0.421498	0.0857617	0.56747	0.0933775	0.0020324
cg14266248	ASPH	N/A	Body	0.909411	0.0251186	0.796229	0.0653791	1.67e-05
cg10584100	ASPH	N/A	Body	0.926316	0.017782	0.948222	0.0107792	0.00357561
cg11390489	ASPH	N/A	Body	0.467986	0.119565	0.663675	0.143715	0.0044233
cg00343433	ASPH	N/A	Body	0.0710174	0.018875	0.122994	0.054115	0.00492605
cg12817389	ASPH	N/A	Body	0.0977993	0.0465952	0.192534	0.0764461	0.00189484
cg04958191	ASPH	S_Shore	TSS1500	0.107391	0.0397021	0.274248	0.148277	0.000621651
cg01141645	ASPH	S_Shore	TSS1500	0.0684377	0.0268713	0.158396	0.102156	0.00359495
cg01639256	ASPRV1	S_Shore	TSS1500	0.931182	0.0144086	0.893442	0.0402313	0.00666404
cg21828197	ASPSCR1	N_Shore	Body	0.914682	0.0341547	0.81318	0.122702	0.00198952
cg11511084	ASPSCR1	N_Shore	Body	0.551786	0.0832711	0.710103	0.121063	0.00387616
cg11079613	ASPSCR1	N_Shelf	Body	0.83776	0.0391991	0.764074	0.0580825	0.00404306
cg10080728	ASPSCR1	N_Shelf	Body	0.211696	0.0551579	0.309451	0.0874156	0.00896791
cg08606174	ASPSCR1	Island	Body	0.726263	0.0301572	0.66232	0.0435026	0.0032058
cg08091666	ASPSCR1	Island	Body	0.174672	0.0538735	0.296847	0.0880279	0.00145879
cg04784499	ASPSCR1	N_Shore	Body	0.665321	0.0365312	0.755089	0.0687358	0.00306494
cg01436159	ASPSCR1	Island	Body	0.948644	0.0370532	0.889545	0.0823113	0.00677143
cg24392479	ASPSCR1	N_Shore	TSS1500	0.0897366	0.0203652	0.0632635	0.023714	0.00689342
cg21932466	ASRGL1	S_Shore	Body	0.693492	0.0227473	0.603057	0.0433006	0.000138966
cg08626382	ASRGL1	S_Shelf	Body	0.937876	0.0202301	0.873455	0.0643269	0.000873379
cg14010829	ASS1	S_Shelf	5'UTR	0.613414	0.0512181	0.718383	0.079452	0.00374168
cg02442630	ASS1	N_Shore	TSS1500	0.951524	0.0122683	0.924696	0.0234972	0.00531274
cg23100626	ASTL	N/A	TSS200	0.243477	0.04851	0.317623	0.049585	0.00640609
cg13792444	ASTN2	N/A	Body	0.306162	0.1131	0.457197	0.102893	0.0075393
cg24727216	ASXL1	S_Shore	Body	0.11602	0.0356673	0.202148	0.0799331	0.0043588
cg01377358	ASXL1	S_Shore	Body	0.0541336	0.0291697	0.131977	0.0692806	0.00142541
cg05049094	ATAD3B	S_Shore	Body	0.933762	0.0241086	0.963431	0.0162396	0.00201716
cg06377929	ATAD3B	Island	TSS200	0.0435521	0.00985497	0.0605091	0.0123818	0.00422861
cg26651722	ATAD3C	Island	Body	0.815126	0.037244	0.751997	0.0332978	0.00137131
cg02246992	ATAD5	N_Shore	TSS1500	0.542966	0.0560207	0.635893	0.0618485	0.00461592
cg01269576	ATCAY	S_Shore	Body	0.840093	0.0385243	0.764509	0.0597702	0.00287622
cg19997370	ATF2	N/A	5'UTR	0.870676	0.0319944	0.813579	0.0522216	0.00760755
cg10985914	ATF3	N/A	5'UTR	0.422811	0.0777672	0.328215	0.0511173	0.00889331
cg01064286	ATF3	N_Shelf	5'UTR	0.872082	0.0274237	0.771713	0.100515	0.00212966
cg10064029	ATF6	N/A	Body	0.358541	0.100631	0.566057	0.110082	0.000316661
cg25392500	ATF6B	N_Shelf	Body	0.762549	0.0365547	0.831192	0.040161	0.00223897
cg24990564	ATF6B	N_Shelf	Body	0.703619	0.0466367	0.777549	0.0577379	0.00746897
cg23782145	ATF6B	N/A	Body	0.623014	0.0429804	0.741071	0.068023	0.000456061
cg17396404	ATF6B	N/A	Body	0.0221489	0.0114556	0.0346598	0.0106588	0.00737177
cg14607161	ATF6B	N/A	Body	0.516344	0.0265768	0.604203	0.0438708	0.000383728
cg10007927	ATF6B	N_Shelf	Body	0.211019	0.0451095	0.288857	0.0587002	0.00468064
cg09845996	ATF6B	N_Shelf	Body	0.413644	0.0427763	0.539465	0.0718399	0.000318179
cg04821129	ATF6B	N/A	Body	0.636726	0.0568358	0.743748	0.0829714	0.00360622
cg04136321	ATF6B	N_Shelf	Body	0.213998	0.0314098	0.339231	0.0840601	0.000488369
cg00232996	ATF6B	N_Shelf	Body	0.782772	0.0178142	0.830671	0.0354677	0.00591486
cg03998264	ATF7	N/A	Body	0.0241307	0.00964346	0.0547298	0.0282267	0.00141306
cg25363080	ATG10	N/A	Body	0.868698	0.0432491	0.750755	0.0958787	0.00105567
cg22692507	ATG10	N/A	Body	0.458586	0.0844784	0.584803	0.0890862	0.00455119
cg06772268	ATG10	N/A	Body	0.299386	0.0509424	0.413497	0.0911767	0.00293546
cg27588515	ATG12	N/A	3'UTR	0.902902	0.0253516	0.937635	0.0151728	0.00127902
cg21806242	ATG16L2	Island	Body	0.0999475	0.0541518	0.311663	0.0753397	5.75e-06
cg13771313	ATG16L2	Island	Body	0.0522051	0.0242437	0.101076	0.0443406	0.00153763
cg11944287	ATG16L2	N_Shore	Body	0.542689	0.059679	0.635275	0.0701861	0.00492043
cg11863058	ATG16L2	Island	Body	0.34735	0.0620312	0.497559	0.116268	0.00260941
cg10810649	ATG16L2	N_Shelf	Body	0.909211	0.0191479	0.943636	0.0137283	0.000236131
cg10687644	ATG16L2	S_Shore	Body	0.887769	0.0231502	0.789262	0.0767671	0.000369369
cg04006327	ATG16L2	Island	Body	0.119924	0.033435	0.211476	0.0642525	0.000971682
cg20360148	ATG2A	S_Shore	TSS1500	0.0726138	0.0120753	0.102662	0.0298035	0.00895558
cg04311821	ATG4B	N_Shelf	3'UTR	0.681336	0.030072	0.78942	0.0874897	0.00355763
cg25428929	ATG4B	Island	Body	0.886223	0.0300837	0.922777	0.025014	0.00683108
cg15550100	ATG4B	Island	Body	0.932939	0.0164121	0.951799	0.006769	0.00456389
cg12672050	ATG4B	N/A	Body	0.851509	0.0445847	0.916804	0.0368208	0.00135883
cg08969328	ATG4B	N_Shelf	Body	0.668115	0.0521071	0.588559	0.0537814	0.00571139
cg00771084	ATG4B	N/A	Body	0.0588221	0.0530948	0.101262	0.0473043	0.00839639
cg01094114	ATG5	N/A	Body	0.580228	0.0424025	0.684113	0.0833953	0.00416333
cg26389380	ATG7	N/A	5'UTR	0.0666621	0.022415	0.130965	0.0749434	0.00467846
cg24705426	ATG7	N/A	Body	0.155464	0.0559849	0.364555	0.158496	0.000422727
cg15139163	ATG7	N/A	Body	0.159177	0.0537204	0.297074	0.121237	0.00270486
cg06592829	ATG7	N/A	Body	0.950525	0.0128044	0.895041	0.0395389	9.38e-05
cg00448659	ATG9B	N_Shore	3'UTR	0.889446	0.0329622	0.840379	0.049569	0.00753332
cg08596595	ATHL1	S_Shore	Body	0.834496	0.0378246	0.753813	0.0594213	0.00136314
cg06525280	ATIC	S_Shore	Body	0.153901	0.0403694	0.246027	0.0676564	0.00147663
cg01839430	ATIC	Island	Body	0.0997393	0.024661	0.153217	0.0462201	0.0030501
cg01280080	ATIC	S_Shore	Body	0.156226	0.0397267	0.238663	0.0672308	0.00582114
cg05169454	ATL2	N_Shore	Body	0.218206	0.0210098	0.353984	0.091231	9.74e-05
cg27599391	ATM	N_Shore	TSS1500	0.0585984	0.00985813	0.0904186	0.0220431	0.000678344
cg03569616	ATM	N_Shore	TSS1500	0.0561981	0.0245142	0.101276	0.0463583	0.00673397
cg22548551	ATN1	S_Shelf	5'UTR	0.381551	0.0494301	0.534635	0.107878	0.000978572
cg11831988	ATN1	S_Shore	5'UTR	0.0798824	0.0136703	0.122312	0.0296554	0.000439662
cg10162209	ATN1	S_Shore	5'UTR	0.236263	0.0703163	0.415249	0.0848986	2.77e-05
cg00001874	ATOH7	N_Shore	1stExon	0.442203	0.0404302	0.523298	0.053283	0.00367485
cg06988349	ATOH7	S_Shore	TSS200	0.207438	0.0641986	0.299082	0.0577849	0.00222424
cg20119871	ATP10A	N/A	Body	0.816942	0.0245846	0.736842	0.0636211	0.00160107
cg20049422	ATP10A	N/A	Body	0.946302	0.0208412	0.85484	0.0919212	0.000362681
cg18256640	ATP10A	N/A	Body	0.318629	0.0784891	0.464622	0.104833	0.00219612
cg16988989	ATP10A	N/A	Body	0.902849	0.0200168	0.835661	0.0717084	0.00544661
cg15338782	ATP10A	N/A	Body	0.0876414	0.0331962	0.160952	0.0748593	0.00354271
cg03924551	ATP10A	N/A	Body	0.44154	0.098249	0.563558	0.0777892	0.00745696
cg26519141	ATP10A	Island	TSS1500	0.149574	0.0305212	0.229657	0.0721779	0.00533657
cg11411564	ATP10B	N/A	Body	0.857558	0.0198916	0.792611	0.0531776	0.00198357
cg04625905	ATP10B	N/A	TSS1500	0.921391	0.0186163	0.854743	0.0702243	0.00464935
cg26383193	ATP10D	N/A	5'UTR	0.0780851	0.0168872	0.170878	0.102431	0.00263417
cg11462099	ATP11A	Island	3'UTR	0.0577206	0.0354865	0.138525	0.0902	0.00239913
cg22301418	ATP11A	N/A	Body	0.296771	0.0508402	0.390805	0.0656722	0.00460338
cg22122329	ATP11A	N/A	Body	0.963009	0.00769975	0.92158	0.0634827	0.00840577
cg21456212	ATP11A	N/A	Body	0.936411	0.0280223	0.897087	0.0259463	0.00252903
cg16523590	ATP11A	N/A	Body	0.150415	0.0344942	0.272632	0.124242	0.00330851
cg15829092	ATP11A	S_Shore	Body	0.663809	0.0587807	0.782602	0.0919848	0.00200976
cg13858127	ATP11A	S_Shore	Body	0.811024	0.0574252	0.891541	0.0345736	0.000438558
cg12758082	ATP11A	N_Shelf	Body	0.877928	0.0234215	0.79226	0.087461	0.0028369
cg11360522	ATP11A	N_Shelf	Body	0.917819	0.0315124	0.800307	0.105602	0.00058211
cg10385395	ATP11A	N_Shelf	Body	0.935328	0.02187	0.869835	0.0897216	0.00973141
cg07971952	ATP11A	N/A	Body	0.795192	0.0388422	0.698431	0.049985	0.000200577
cg07479030	ATP11A	N_Shore	Body	0.0715211	0.0149036	0.151771	0.0821439	0.0016307
cg05629821	ATP11A	N_Shelf	Body	0.714564	0.0579066	0.860073	0.0602337	6.08e-05
cg05238918	ATP11A	N/A	Body	0.898354	0.0200737	0.927681	0.017973	0.00573552
cg01233786	ATP11A	S_Shore	Body	0.947874	0.0176311	0.964423	0.00684098	0.0058161
cg03585795	ATP11B	N/A	3'UTR	0.911446	0.0230307	0.842841	0.0806366	0.00610654
cg19820921	ATP11B	N/A	Body	0.927947	0.0163087	0.868632	0.0623676	0.00971173
cg05385216	ATP11C	N/A	TSS1500	0.85227	0.038058	0.74624	0.105755	0.00515958
cg17434062	ATP13A2	N/A	Body	0.544752	0.0313833	0.654305	0.0835493	0.00188763
cg03592833	ATP13A3	N/A	Body	0.928306	0.0136129	0.947851	0.013318	0.00649096
cg25346117	ATP1A1	N/A	Body	0.951763	0.0132838	0.876004	0.0840352	0.00137122
cg18026772	ATP1A1	N/A	Body	0.349393	0.0483079	0.465869	0.0827099	0.00163681
cg24437523	ATP1A2	N/A	1stExon	0.30611	0.0477446	0.42624	0.083038	0.00112271
cg20632887	ATP1A2	N/A	1stExon	0.27035	0.0448713	0.391643	0.0800746	0.000695183
cg03525467	ATP1A2	N/A	Body	0.227526	0.0665106	0.321487	0.0519507	0.00273881
cg06210630	ATP1A2	N/A	TSS200	0.124813	0.0428398	0.324627	0.135507	8.77e-05
cg07051960	ATP1A3	N_Shore	TSS1500	0.743164	0.0339799	0.676021	0.0530095	0.00936668
cg19250891	ATP1A4	N/A	1stExon	0.938219	0.0149674	0.894353	0.0465291	0.00422084
cg11025609	ATP2A2	N/A	Body	0.117693	0.026466	0.22325	0.0791863	0.00029685
cg08823767	ATP2A3	S_Shore	3'UTR	0.167701	0.053391	0.284489	0.0617846	0.000262065
cg25738176	ATP2A3	Island	Body	0.134819	0.0479557	0.327789	0.129496	0.000125174
cg25599198	ATP2A3	Island	Body	0.114196	0.0225387	0.199113	0.0819458	0.00132352
cg18542050	ATP2B1	N/A	Body	0.850141	0.0351881	0.896639	0.0264617	0.00409358
cg00508575	ATP2B1	N/A	TSS1500	0.963869	0.00759653	0.924243	0.0365427	0.000272036
cg25789721	ATP2B2	N_Shore	3'UTR	0.115061	0.030976	0.191908	0.0713693	0.0046323
cg14209399	ATP2B2	Island	Body	0.207681	0.0318857	0.268375	0.0438396	0.0037355
cg00866295	ATP2B4	N/A	Body	0.90005	0.019903	0.941759	0.0156844	0.00014475
cg08440349	ATP2C2	N/A	Body	0.824294	0.0290095	0.762133	0.0561555	0.00930761
cg21941987	ATP4B	S_Shore	3'UTR	0.903206	0.0404698	0.827395	0.0546386	0.00227324
cg11742667	ATP4B	S_Shelf	Body	0.865179	0.0253574	0.80821	0.0426854	0.00247926
cg23376861	ATP5A1	S_Shore	5'UTR	0.321243	0.0411358	0.439334	0.0734534	0.000351417
cg18069568	ATP5A1	N_Shore	5'UTR	0.454326	0.0565987	0.546666	0.0418601	0.00135458
cg05244682	ATP5C1	N/A	Body	0.914072	0.0280925	0.863213	0.0537042	0.0077238
cg08559772	ATP5EP2	N/A	TSS1500	0.135275	0.0406222	0.238895	0.089697	0.00285645
cg03956243	ATP5G2	N/A	3'UTR	0.357638	0.0622816	0.451535	0.0632358	0.00510168
cg13048147	ATP5H	S_Shore	TSS1500	0.607956	0.0525589	0.735181	0.0724821	0.000282514
cg23970089	ATP5I	Island	Body	0.0462371	0.0108822	0.0685191	0.0167577	0.00334968
cg25085950	ATP5J	S_Shore	TSS1500	0.0409803	0.00726516	0.068715	0.0283224	0.00279676
cg23007574	ATP5SL	N_Shelf	Body	0.803534	0.0288213	0.712813	0.0835789	0.0020882
cg02893780	ATP6AP1	N_Shore	TSS1500	0.695448	0.0409132	0.634817	0.0409578	0.00971493
cg05299486	ATP6V0A1	N_Shore	TSS1500	0.0944621	0.0216465	0.178465	0.053777	6.24e-05
cg09767076	ATP6V0A2	S_Shelf	Body	0.681712	0.0862145	0.515069	0.126007	0.00229099
cg02460419	ATP6V0A2	S_Shore	Body	0.874076	0.0238563	0.731619	0.0918714	2.3e-05
cg17093826	ATP6V0A4	N/A	5'UTR	0.244973	0.0306544	0.316144	0.051281	0.00270345
cg16287679	ATP6V0A4	N/A	Body	0.715417	0.0324231	0.811769	0.0545388	0.000374682
cg19903333	ATP6V0B	S_Shore	5'UTR	0.0173653	0.00349867	0.0275173	0.0114609	0.00957388
cg05883442	ATP6V0D1	N/A	Body	0.354128	0.0620284	0.446963	0.0643421	0.00579002
cg22907189	ATP6V0E1	N/A	Body	0.626209	0.0290351	0.559558	0.0365131	0.00218491
cg01928553	ATP6V0E2	S_Shore	Body	0.187654	0.0445302	0.328079	0.115552	0.00102928
cg02292206	ATP6V0E2	N_Shore	TSS1500	0.598016	0.0426179	0.701869	0.0772585	0.0045724
cg15310871	ATP6V1B2	N/A	3'UTR	0.943794	0.00776347	0.909285	0.0301031	0.0014344
cg26643047	ATP6V1E2	N/A	1stExon	0.524779	0.0572993	0.639143	0.0900919	0.00440687
cg15759873	ATP6V1E2	N/A	1stExon	0.905306	0.0250322	0.941224	0.0183723	0.00177173
cg05055652	ATP6V1F	Island	TSS200	0.0345479	0.00554866	0.0483241	0.0120033	0.00447421
cg25309588	ATP8A1	S_Shore	TSS1500	0.0647528	0.00844927	0.0839929	0.0141885	0.00569103
cg21962013	ATP8A2	Island	Body	0.38407	0.0434544	0.454833	0.0339525	0.00337417
cg00893603	ATP8A2	S_Shore	Body	0.521731	0.0928951	0.684589	0.0892368	0.000530579
cg24671951	ATP8B2	S_Shore	Body	0.264541	0.0483702	0.381231	0.102115	0.00351951
cg17488500	ATP8B2	N/A	Body	0.53315	0.0757596	0.640956	0.0810039	0.00893359
cg16013543	ATP8B2	N_Shore	TSS200	0.686509	0.0496345	0.586791	0.0705957	0.00178315
cg23671196	ATP8B4	N/A	5'UTR	0.964149	0.00889304	0.860172	0.102152	3.34e-05
cg21204588	ATP8B4	N/A	Body	0.10931	0.03237	0.23479	0.115454	0.00343697
cg20651644	ATP8B4	N/A	Body	0.213458	0.068565	0.437864	0.12031	3.85e-05
cg19960114	ATP8B4	N/A	Body	0.598529	0.0607019	0.506235	0.063999	0.00528364
cg19599368	ATP8B4	N/A	Body	0.272315	0.0821607	0.392479	0.0969028	0.00844293
cg21324456	ATP9A	N/A	Body	0.0866085	0.0217318	0.0457242	0.0173887	0.000183252
cg18867627	ATP9A	N/A	Body	0.903891	0.0228329	0.829737	0.0786598	0.000824098
cg05264764	ATP9A	S_Shore	TSS1500	0.0730662	0.0215727	0.11807	0.0350393	0.00299034
cg18886814	ATP9B	S_Shelf	Body	0.631039	0.0457772	0.558345	0.0485114	0.00647489
cg16471110	ATP9B	N_Shore	Body	0.875126	0.026036	0.923258	0.0328214	0.00297641
cg05887421	ATPBD4	S_Shore	TSS1500	0.108351	0.0282913	0.237255	0.079231	0.000125797
cg23828851	ATR	N_Shore	Body	0.0551761	0.00939709	0.0849009	0.0333305	0.00785961
cg06055013	ATRNL1	Island	1stExon	0.029374	0.0062334	0.0481723	0.016142	0.00147807
cg20382695	ATRNL1	Island	Body	0.0622166	0.0159779	0.0957413	0.0160767	0.000277788
cg00341042	ATRNL1	S_Shore	Body	0.175405	0.0480368	0.28369	0.0886827	0.00194961
cg24209738	ATXN1	N/A	3'UTR	0.895029	0.0360103	0.807082	0.0764012	0.000957133
cg19566879	ATXN1	N/A	5'UTR	0.329314	0.0877381	0.473922	0.119914	0.00643792
cg19344315	ATXN1	N/A	5'UTR	0.904914	0.0318754	0.825705	0.0559445	0.000388017
cg05266796	ATXN1	N/A	5'UTR	0.641726	0.0718573	0.781249	0.0704891	0.000570266
cg11228682	ATXN1	N/A	Body	0.259416	0.106959	0.121854	0.12316	0.00277589
cg17016559	ATXN10	Island	TSS200	0.0896954	0.0210953	0.145008	0.0421106	0.0016163
cg04941520	ATXN1L	S_Shelf	Body	0.73753	0.0332259	0.680055	0.0363062	0.00496058
cg14411202	ATXN2	N/A	3'UTR	0.582239	0.0554355	0.695889	0.0606886	0.000596259
cg07932199	ATXN2	N/A	Body	0.239224	0.0526884	0.136943	0.0542686	0.000425138
cg07927257	ATXN2	N_Shelf	Body	0.205741	0.0398079	0.350042	0.0888754	0.000110444
cg06505170	ATXN2L	S_Shelf	Body	0.919916	0.0134439	0.945299	0.0129118	0.0018237
cg15226514	ATXN7	N/A	5'UTR	0.914925	0.0261384	0.862858	0.0473332	0.00455435
cg08875947	ATXN7	N/A	5'UTR	0.794756	0.0665832	0.865379	0.0481098	0.00903583
cg06077738	ATXN7	N/A	5'UTR	0.483874	0.0568381	0.594886	0.084154	0.00461499
cg18411108	ATXN7	N/A	Body	0.288227	0.0823545	0.415503	0.109037	0.00852991
cg13320202	ATXN7	S_Shore	Body	0.0972278	0.0301107	0.179041	0.062997	0.000445617
cg01856145	ATXN7	N/A	Body	0.817574	0.0381368	0.872755	0.0450995	0.00668805
cg25652701	ATXN7L1	N/A	Body	0.851146	0.0779988	0.668613	0.111145	0.000123849
cg22870295	ATXN7L1	N/A	Body	0.0735121	0.019305	0.117271	0.0458225	0.00827081
cg20821442	ATXN7L1	N/A	Body	0.750033	0.0305543	0.87237	0.0437783	1.08e-05
cg19894728	ATXN7L1	N/A	Body	0.821773	0.0392745	0.712961	0.094523	0.00217549
cg13007207	ATXN7L1	N/A	Body	0.851082	0.0303722	0.91789	0.0241228	7.7e-05
cg07714289	ATXN7L1	N/A	Body	0.864996	0.0216392	0.794709	0.0679688	0.00422322
cg03739378	ATXN7L1	N/A	Body	0.542796	0.0880302	0.714193	0.0746679	0.000223013
cg13206850	ATXN7L1	N/A	Body	0.803443	0.0371568	0.683167	0.0692969	9.43e-05
cg12241997	ATXN7L1	N/A	Body	0.332233	0.0595573	0.416293	0.0449506	0.00426679
cg18664667	ATXN7L1	Island	TSS1500	0.0343491	0.00570809	0.0614597	0.0377937	0.0038735
cg00494287	ATXN7L1	S_Shore	TSS1500	0.273798	0.0700796	0.504699	0.104175	1.85e-05
cg13932501	AUH	N/A	Body	0.146783	0.0619527	0.273206	0.0896794	0.00218896
cg22732672	AURKA	Island	5'UTR	0.02005	0.00443286	0.0392133	0.0230894	0.000712441
cg09712306	AURKA	N/A	Body	0.369076	0.101814	0.500453	0.0752721	0.0038831
cg20680265	AUTS2	N/A	Body	0.929674	0.0164785	0.873273	0.0797287	0.00745172
cg17892069	AUTS2	S_Shore	Body	0.923154	0.0144669	0.824875	0.0850991	0.000154495
cg06953065	AUTS2	Island	Body	0.109281	0.00709546	0.145595	0.0363612	0.00841366
cg01119700	AUTS2	Island	Body	0.942507	0.0124953	0.878313	0.0834227	0.00965496
cg19466875	AUTS2	S_Shelf	Body	0.19933	0.072879	0.410839	0.133055	0.000193669
cg14818546	AUTS2	N/A	Body	0.389561	0.0882162	0.520133	0.101056	0.00711924
cg11421724	AUTS2	N/A	Body	0.845279	0.0184504	0.88431	0.0313652	0.00671976
cg09703727	AUTS2	N/A	Body	0.312169	0.0433494	0.421897	0.0872756	0.00358872
cg07636142	AUTS2	N/A	Body	0.954894	0.0108016	0.872917	0.0896701	0.000341639
cg16831427	AWAT2	N/A	3'UTR	0.524563	0.0325103	0.660708	0.0798101	0.000345238
cg17332198	AVIL	N/A	TSS200	0.0429875	0.00869633	0.0920949	0.047622	0.000372702
cg25551168	AVP	S_Shore	5'UTR	0.831437	0.0306265	0.709893	0.0703465	6.12e-05
cg23169111	AVP	S_Shore	TSS1500	0.687267	0.0406216	0.610747	0.0606874	0.00659405
cg24257309	AVP	S_Shore	TSS200	0.836757	0.0420094	0.703117	0.0856341	0.000133001
cg16536918	AVP	S_Shore	TSS200	0.933678	0.0176591	0.821159	0.0799512	0.000117279
cg05136169	AVP	S_Shore	TSS200	0.938924	0.00896529	0.834726	0.10162	0.000125308
cg04632887	AVP	S_Shore	TSS200	0.904979	0.0267175	0.793031	0.0950918	0.00113863
cg09208611	AVPR1A	Island	1stExon	0.0569739	0.0100956	0.0769657	0.0149658	0.00428297
cg04735509	AVPR1A	S_Shore	1stExon	0.0528735	0.0169225	0.0916369	0.0519499	0.0079545
cg12807275	AVPR1A	N_Shore	Body	0.543381	0.0740593	0.71699	0.0814342	0.00017211
cg08709672	AVPR1B	S_Shore	5'UTR	0.343048	0.052894	0.419346	0.0390627	0.0041953
cg09998101	AVPR2	N/A	Body	0.761694	0.0408644	0.693471	0.0543266	0.0086556
cg20664654	AVPR2	N/A	TSS1500	0.664047	0.0643685	0.558141	0.0780667	0.00272344
cg17189778	AVPR2	N/A	TSS1500	0.691262	0.0460403	0.610697	0.0596349	0.00392803
cg15688151	AVPR2	N/A	TSS200	0.794904	0.0482849	0.713827	0.0544805	0.00387924
cg13423140	AVPR2	N/A	TSS200	0.724411	0.0324262	0.64712	0.0410047	0.000724173
cg03658985	AVPR2	N/A	TSS200	0.727381	0.0361552	0.6616	0.052124	0.00843603
cg07915516	AXIN1	S_Shelf	Body	0.782925	0.0583575	0.627376	0.0784196	0.000108363
cg01444501	AXIN1	N_Shelf	Body	0.888329	0.0212137	0.936205	0.0197499	0.000155692
cg01045337	AXIN1	Island	Body	0.70696	0.102978	0.556582	0.129265	0.0075382
cg02711652	AXIN2	N_Shore	5'UTR	0.0966349	0.0308947	0.156159	0.0571057	0.0098177
cg23475474	AXIN2	N/A	Body	0.0684214	0.022583	0.181492	0.0820059	4.2e-05
cg06405341	AXIN2	S_Shore	Body	0.151138	0.0592571	0.370121	0.142324	0.000391458
cg04293307	AXIN2	N_Shelf	Body	0.816009	0.0616462	0.63908	0.134225	0.000393556
cg04239967	AXIN2	Island	Body	0.944796	0.0223932	0.963109	0.00878375	0.00769641
cg22792735	AXIN2	S_Shore	TSS1500	0.319653	0.0339256	0.394713	0.0548129	0.0047193
cg14892768	AXL	N/A	1stExon	0.0645224	0.0170215	0.115542	0.0478031	0.00317545
cg10564498	AXL	N/A	TSS1500	0.0362002	0.0168084	0.0937689	0.0618607	0.00190102
cg26429636	AZGP1	N/A	TSS200	0.478216	0.0697866	0.584127	0.0831281	0.00585977
cg27614038	AZI2	Island	5'UTR	0.0175485	0.00262904	0.026292	0.00965269	0.00433719
cg15564207	AZI2	N_Shelf	5'UTR	0.509931	0.0726018	0.677858	0.0607704	3.76e-05
cg16643542	AZU1	N/A	1stExon	0.648201	0.0256067	0.583917	0.0353412	0.00241497
cg15610437	AZU1	N/A	TSS200	0.702027	0.0558183	0.561147	0.068692	0.000127618
cg10752406	AZU1	N/A	TSS200	0.634144	0.0465766	0.509608	0.0766475	0.000573741
cg02147126	AZU1	N/A	TSS200	0.686324	0.0584027	0.502271	0.0697091	1.44e-05
cg16039157	B2M	S_Shelf	Body	0.956099	0.0103302	0.937193	0.0162287	0.00770189
cg18696027	B2M	N_Shore	TSS1500	0.955959	0.0121784	0.920941	0.0454051	0.0053094
cg12881321	B3GALNT1	N_Shore	5'UTR	0.265126	0.0568578	0.461644	0.0906029	2.44e-05
cg02971604	B3GALNT2	N/A	Body	0.82868	0.0344458	0.758232	0.0617653	0.00701399
cg23627149	B3GALT2	N/A	5'UTR	0.344204	0.0797003	0.487482	0.101403	0.00248479
cg12859046	B3GALT2	N/A	5'UTR	0.489366	0.0852341	0.597611	0.0746649	0.00966468
cg17200690	B3GALT4	S_Shore	1stExon	0.686571	0.0623501	0.587944	0.0757821	0.0083191
cg16090881	B3GALT4	S_Shore	1stExon	0.785032	0.0410906	0.714339	0.0589378	0.0076855
cg13892474	B3GALTL	Island	Body	0.0433298	0.00929179	0.0593758	0.0101472	0.00404871
cg27121870	B3GAT1	N_Shore	Body	0.747915	0.047493	0.59204	0.0739526	2.56e-05
cg08539737	B3GAT1	S_Shore	Body	0.845876	0.0279055	0.774337	0.0603068	0.00464887
cg18403396	B3GAT2	Island	1stExon	0.0291454	0.00660865	0.0426377	0.0120048	0.00439029
cg22280995	B3GAT2	N/A	Body	0.618771	0.0881887	0.766949	0.0800633	0.00117233
cg08687137	B3GAT3	Island	TSS200	0.0365056	0.00570665	0.0528513	0.0172491	0.00612959
cg03316864	B3GNT3	Island	5'UTR	0.0715293	0.0115019	0.102391	0.0306592	0.006704
cg06994572	B3GNT4	S_Shelf	3'UTR	0.890624	0.0217728	0.939374	0.0270818	0.00165311
cg02371192	B3GNT4	Island	TSS200	0.0840563	0.0108166	0.0662724	0.010168	0.00743403
cg11378575	B3GNT7	S_Shore	3'UTR	0.302334	0.033395	0.421613	0.0572159	6.85e-05
cg06574960	B3GNT7	S_Shore	3'UTR	0.0440359	0.0127641	0.111659	0.062341	0.00079463
cg02451853	B3GNT9	S_Shore	TSS1500	0.201554	0.0331316	0.254089	0.03615	0.00597246
cg22312782	B3GNTL1	S_Shelf	Body	0.959139	0.0113082	0.938183	0.0193142	0.00645837
cg21688152	B3GNTL1	N_Shelf	Body	0.66624	0.0606414	0.78592	0.0686685	0.00079726
cg20510084	B3GNTL1	N_Shore	Body	0.899774	0.0126158	0.821367	0.0858815	0.00327379
cg16473658	B3GNTL1	S_Shore	Body	0.891204	0.0212858	0.928747	0.0249711	0.00360196
cg14106046	B3GNTL1	N_Shelf	Body	0.649065	0.0942245	0.508949	0.0761655	0.00134047
cg11472422	B3GNTL1	N_Shelf	Body	0.782972	0.0624432	0.875239	0.0450981	0.00124353
cg06933036	B3GNTL1	S_Shore	Body	0.895451	0.0232012	0.829316	0.0587186	0.00432179
cg03961998	B3GNTL1	N_Shore	Body	0.850124	0.0247192	0.764351	0.0523147	0.000152614
cg05361728	B3GNTL1	S_Shore	TSS1500	0.359649	0.0543166	0.458978	0.0536785	0.00132288
cg23491661	B4GALNT3	N/A	Body	0.128942	0.045581	0.242424	0.101633	0.00469822
cg25868831	B4GALNT4	N/A	TSS1500	0.0232003	0.00405331	0.0431447	0.0183626	0.000381784
cg10798664	B4GALNT4	N/A	TSS1500	0.0266241	0.00470261	0.0485067	0.0197191	0.00108791
cg14080050	B4GALT1	N/A	Body	0.811195	0.093099	0.650614	0.116273	0.00202547
cg13858803	B4GALT1	N/A	Body	0.174542	0.0404269	0.309283	0.117895	0.00123359
cg02416986	B4GALT2	S_Shore	1stExon	0.181969	0.0505072	0.296695	0.0741169	0.000448361
cg17170190	B4GALT2	S_Shore	5'UTR	0.166387	0.0470367	0.268521	0.0644525	0.000522715
cg11337388	B4GALT2	S_Shore	5'UTR	0.102227	0.0373782	0.209994	0.0762561	0.000377486
cg22513455	B4GALT4	N_Shelf	5'UTR	0.930693	0.015533	0.871399	0.0565081	0.00196155
cg01069965	B4GALT5	S_Shore	TSS1500	0.522633	0.043164	0.624186	0.0702154	0.00223146
cg03493123	B4GALT7	N_Shore	Body	0.227897	0.0566924	0.332711	0.0623813	0.00138786
cg11433608	B9D1	N_Shore	3'UTR	0.872751	0.0214597	0.797861	0.0744104	0.00246304
cg24884140	B9D1	S_Shelf	Body	0.123256	0.0254854	0.220196	0.108335	0.00473957
cg14705208	B9D2	N_Shelf	Body	0.839159	0.034058	0.775119	0.0577876	0.00852722
cg01612285	BACE2	N/A	Body	0.740226	0.0598781	0.885984	0.0391513	6.75e-06
cg18175606	BACE2	S_Shelf	Body	0.657292	0.0587339	0.578295	0.0518858	0.00639737
cg27277366	BACH2	N/A	5'UTR	0.649606	0.0357838	0.754543	0.0791502	0.00188613
cg19039673	BACH2	N/A	5'UTR	0.825636	0.0276801	0.714875	0.0449277	1.23e-05
cg17486314	BACH2	N/A	5'UTR	0.402094	0.0912922	0.269953	0.0771397	0.00405927
cg09818385	BACH2	N/A	5'UTR	0.0982234	0.0456093	0.202603	0.0996432	0.0035951
cg09471887	BACH2	N/A	Body	0.926794	0.0162414	0.895433	0.0296279	0.00935287
cg03795776	BACH2	N/A	Body	0.0914204	0.0268875	0.225184	0.12997	0.000571371
cg25319570	BAG2	N_Shore	TSS1500	0.856557	0.0365973	0.786447	0.0541209	0.00351131
cg03117951	BAG2	N_Shore	TSS1500	0.91258	0.0254865	0.944101	0.0213991	0.00958135
cg17076667	BAG3	N/A	Body	0.0820682	0.0327914	0.185312	0.0875861	0.00694861
cg14152306	BAG5	N_Shore	Body	0.872414	0.0235323	0.904493	0.0126601	0.00443179
cg26079857	BAHCC1	S_Shore	3'UTR	0.731757	0.0678653	0.841171	0.0526337	0.000373107
cg18050634	BAHCC1	Island	Body	0.963301	0.00659981	0.947015	0.0120096	0.00165311
cg17624073	BAHCC1	Island	Body	0.121764	0.094669	0.205709	0.0768242	0.00748907
cg17102495	BAHCC1	S_Shore	Body	0.871084	0.0318811	0.796236	0.0606148	0.00207619
cg16779839	BAHCC1	Island	Body	0.0327358	0.00866448	0.0456694	0.0107326	0.00830254
cg13759229	BAHCC1	N_Shore	Body	0.254365	0.0434424	0.348267	0.0528348	0.000872147
cg13710969	BAHCC1	Island	Body	0.158126	0.0240573	0.25084	0.0668442	0.000281395
cg13477614	BAHCC1	S_Shelf	Body	0.374213	0.0751637	0.241693	0.0712999	0.000746824
cg07016556	BAHCC1	Island	Body	0.0765145	0.0140249	0.157129	0.0861025	0.00158541
cg06636541	BAHCC1	Island	Body	0.0374165	0.011113	0.0761914	0.0319968	0.000934943
cg05272827	BAHCC1	Island	Body	0.308333	0.0762935	0.422548	0.0417495	0.00107141
cg01419914	BAHCC1	Island	Body	0.0866203	0.0166024	0.141825	0.0449999	0.00171902
cg15527230	BAI1	Island	3'UTR	0.733463	0.0362598	0.632413	0.0488572	0.000165641
cg25459800	BAI1	S_Shore	Body	0.754091	0.0395161	0.664797	0.062765	0.0014026
cg04471045	BAI1	Island	Body	0.889736	0.0267525	0.831495	0.0546798	0.00540135
cg00996588	BAI1	N_Shore	Body	0.851308	0.0349647	0.765803	0.0545091	0.0003408
cg20522761	BAI1	N_Shore	TSS1500	0.796243	0.026695	0.723614	0.0536517	0.00170721
cg11790699	BAI2	N/A	3'UTR	0.89186	0.0239001	0.820777	0.0489283	0.000215143
cg20608783	BAI2	N_Shore	Body	0.131047	0.0316825	0.253325	0.113017	0.00446985
cg18943655	BAI2	S_Shore	Body	0.692673	0.0415589	0.621468	0.0555231	0.00804599
cg00547484	BAI2	N_Shelf	Body	0.109338	0.0423007	0.202017	0.073439	0.00117923
cg23532322	BAIAP2	S_Shore	3'UTR	0.367699	0.0418264	0.501551	0.0780271	0.000251491
cg23979832	BAIAP2	N/A	Body	0.22751	0.0557419	0.340709	0.0928729	0.00407485
cg20317521	BAIAP2	Island	Body	0.727449	0.0749562	0.644075	0.0404025	0.00427612
cg19159404	BAIAP2	N_Shelf	Body	0.639554	0.0497088	0.737113	0.0712329	0.00309165
cg14611816	BAIAP2	N/A	Body	0.102439	0.0392316	0.183371	0.0670926	0.00277023
cg12097330	BAIAP2	N_Shore	Body	0.453399	0.0569579	0.603254	0.0863058	0.000202956
cg11176256	BAIAP2	S_Shore	Body	0.346337	0.0275607	0.416207	0.0526951	0.00419714
cg09840386	BAIAP2	N/A	Body	0.711986	0.0502357	0.80062	0.0682575	0.00415566
cg08885198	BAIAP2	N_Shore	Body	0.911869	0.0218882	0.938157	0.0112428	0.00266551
cg03926640	BAIAP2	N/A	Body	0.161474	0.0382664	0.251309	0.0645646	0.000684668
cg17341174	BAIAP2L1	N/A	Body	0.205019	0.0456874	0.409952	0.111928	2.43e-05
cg07830472	BAIAP2L1	N/A	Body	0.854852	0.0239429	0.771583	0.0488517	0.000123896
cg03493211	BAIAP2L1	N/A	Body	0.526254	0.0713998	0.627749	0.0854494	0.00599153
cg00213668	BAIAP2L1	N_Shore	Body	0.283679	0.063679	0.409494	0.0936573	0.00217188
cg07558894	BAIAP2L1	S_Shore	TSS200	0.10825	0.025255	0.146643	0.0280078	0.00939603
cg04663017	BAIAP3	N_Shore	Body	0.718551	0.0293816	0.646351	0.0532657	0.00432157
cg00332153	BANK1	Island	5'UTR	0.108913	0.0233059	0.161997	0.032146	0.000731013
cg15006682	BANK1	N/A	Body	0.106717	0.02917	0.220388	0.103434	0.000692978
cg07891658	BANP	N/A	5'UTR	0.555131	0.0829476	0.678261	0.0860732	0.00808606
cg08595782	BANP	N/A	Body	0.160073	0.0685973	0.317089	0.145923	0.00505088
cg07930510	BANP	N_Shore	Body	0.615765	0.0804902	0.782384	0.0716353	0.000174999
cg06754965	BANP	N/A	Body	0.942154	0.00924075	0.961332	0.00961343	0.000988537
cg06173520	BANP	N_Shore	Body	0.943936	0.0108034	0.892843	0.0375951	0.000270327
cg05802204	BANP	N/A	Body	0.940749	0.0170528	0.882603	0.060237	0.00171701
cg05277466	BANP	N/A	Body	0.867719	0.0175832	0.814462	0.0526414	0.00618701
cg05166473	BANP	S_Shore	Body	0.934216	0.0177864	0.905327	0.0299837	0.00966513
cg03468397	BANP	Island	Body	0.923271	0.0160171	0.878299	0.0511948	0.00401244
cg01946510	BANP	N_Shore	Body	0.949017	0.0296587	0.911864	0.0416983	0.00610681
cg01589094	BANP	S_Shore	Body	0.848801	0.0347637	0.768345	0.0777722	0.00709669
cg01224510	BANP	Island	Body	0.968145	0.00627133	0.954035	0.0117623	0.00413129
cg13486820	BARHL2	Island	1stExon	0.0765498	0.0126316	0.111383	0.0246722	0.00124574
cg27269279	BARX2	N_Shore	Body	0.441189	0.0659717	0.564205	0.0993966	0.00573381
cg26883517	BASP1	N/A	5'UTR	0.549556	0.082809	0.68417	0.104057	0.00647245
cg17212919	BASP1	N/A	5'UTR	0.918186	0.0312061	0.843995	0.0730637	0.00383936
cg11661375	BASP1	Island	Body	0.910973	0.0348806	0.800407	0.104756	0.000669233
cg25984249	BAT1	Island	1stExon	0.0672746	0.00816853	0.0925391	0.027124	0.00891997
cg24631162	BAT1	N_Shore	5'UTR	0.131456	0.0309863	0.206656	0.0558087	0.00122864
cg04755523	BAT1	N_Shore	5'UTR	0.473722	0.0687364	0.644664	0.0583744	2.18e-05
cg11489251	BAT1	N_Shore	Body	0.103532	0.0450297	0.158813	0.0484343	0.00711777
cg03877381	BAT1	N/A	Body	0.815164	0.039123	0.874867	0.0415365	0.00478807
cg01373932	BAT1	N/A	Body	0.884446	0.024227	0.825753	0.0498219	0.00269485
cg09061207	BAT1	N/A	Body	0.556591	0.0357884	0.68366	0.0715337	0.000215017
cg05781294	BAT1	N/A	Body	0.908773	0.0195077	0.861353	0.0479626	0.00560174
cg11623932	BAT1	S_Shore	TSS1500	0.823109	0.0331851	0.769693	0.0434908	0.00995057
cg14943908	BAT2	S_Shore	5'UTR	0.0518398	0.0104671	0.0689586	0.0112818	0.00489731
cg25661358	BAT2	S_Shelf	Body	0.183652	0.0759188	0.372001	0.104696	0.000222833
cg25626453	BAT2	Island	Body	0.7913	0.0403885	0.859657	0.0268344	0.000253609
cg25343331	BAT2	S_Shelf	Body	0.467816	0.038769	0.539198	0.0513526	0.00693129
cg25157615	BAT2	N_Shore	Body	0.911464	0.0199257	0.941673	0.0157616	0.00251023
cg23667405	BAT2	N_Shore	Body	0.844303	0.0176553	0.891073	0.0260067	0.000751102
cg21834739	BAT2	S_Shelf	Body	0.217149	0.0418152	0.424176	0.0962155	8.19e-06
cg20887391	BAT2	Island	Body	0.871648	0.0146351	0.900641	0.02192	0.0050825
cg20584712	BAT2	N_Shore	Body	0.698995	0.0456855	0.821906	0.0756555	0.000976758
cg19701014	BAT2	N_Shore	Body	0.705609	0.0389827	0.812949	0.0788551	0.0020882
cg19498147	BAT2	N_Shore	Body	0.802749	0.0311998	0.887978	0.0417324	0.000141236
cg17009731	BAT2	S_Shelf	Body	0.492891	0.0602436	0.633617	0.0800751	0.000682328
cg16793622	BAT2	S_Shelf	Body	0.204419	0.0722565	0.381552	0.0872252	0.000142453
cg16278747	BAT2	S_Shelf	Body	0.389017	0.0308937	0.457375	0.0577983	0.00758619
cg15497818	BAT2	S_Shelf	Body	0.144868	0.0584907	0.271377	0.105666	0.00698015
cg13478588	BAT2	S_Shelf	Body	0.480714	0.0405644	0.59505	0.0494697	0.000123896
cg12732864	BAT2	N_Shore	Body	0.827226	0.0292542	0.880628	0.0290599	0.00135013
cg12484352	BAT2	S_Shelf	Body	0.191825	0.0747064	0.333036	0.0615902	0.00020004
cg11154666	BAT2	Island	Body	0.807058	0.0326745	0.877877	0.0309113	0.000151043
cg10851350	BAT2	S_Shore	Body	0.516681	0.0766408	0.73673	0.0867218	2.91e-05
cg10618221	BAT2	S_Shelf	Body	0.775397	0.0257067	0.856699	0.0654222	0.00374095
cg10489928	BAT2	S_Shelf	Body	0.224644	0.071119	0.398233	0.0820499	7.86e-05
cg10369594	BAT2	S_Shelf	Body	0.297039	0.0373029	0.377129	0.0637804	0.00583582
cg10002888	BAT2	S_Shelf	Body	0.353243	0.0573549	0.472394	0.0721027	0.000841857
cg08961072	BAT2	S_Shelf	Body	0.852777	0.0382669	0.909807	0.0495448	0.00237272
cg08367659	BAT2	S_Shore	Body	0.342705	0.0601183	0.512334	0.105714	0.000288184
cg19400055	BAT2	Island	TSS1500	0.0498667	0.017734	0.0943554	0.0237372	6.57e-05
cg13690543	BAT2	N_Shore	TSS1500	0.113572	0.0362145	0.202326	0.100772	0.00977832
cg08413657	BAT2	Island	TSS1500	0.0271471	0.00919165	0.0498629	0.0135021	0.000729353
cg07387607	BAT2	N_Shore	TSS1500	0.16019	0.0579949	0.321713	0.120458	0.000229058
cg01349370	BAT2	Island	TSS1500	0.0510945	0.01404	0.0822359	0.0198625	0.00063598
cg09549611	BAT2L1	N/A	Body	0.852909	0.0330981	0.908099	0.0241452	0.000563067
cg10660666	BAT2L1	N/A	TSS200	0.46333	0.0803523	0.686289	0.0899685	3.22e-05
cg05554735	BAT3	N_Shelf	Body	0.786196	0.0241124	0.675905	0.060842	7.88e-05
cg26398341	BAT3	S_Shore	TSS1500	0.192964	0.024116	0.29367	0.0506051	6.31e-05
cg05813703	BAT3	Island	TSS1500	0.0275376	0.00695261	0.0443484	0.0153886	0.0085387
cg12608306	BAT4	N_Shore	5'UTR	0.0635901	0.0197001	0.112854	0.0353572	0.000914731
cg06473363	BAT4	N_Shore	Body	0.0975481	0.0224002	0.178835	0.0847795	0.00429389
cg04477431	BAT4	N_Shore	Body	0.169818	0.0400644	0.276634	0.0702745	0.00036226
cg20025630	BAT5	N_Shore	Body	0.903026	0.021988	0.937045	0.0234859	0.00813401
cg14986464	BAT5	N_Shore	Body	0.109019	0.0259616	0.154068	0.035668	0.00302301
cg14435492	BAT5	S_Shelf	Body	0.715829	0.0478814	0.821871	0.0715479	0.00127889
cg04102384	BAT5	N_Shore	Body	0.880229	0.0237702	0.790385	0.0948613	0.00443109
cg11836132	BAT5	S_Shore	TSS1500	0.0720542	0.0329643	0.1473	0.0465384	0.000171859
cg00223900	BAT5	Island	TSS200	0.0265491	0.00584611	0.0389603	0.00910372	0.00295154
cg21531300	BATF	N/A	5'UTR	0.756238	0.0398157	0.631798	0.049896	1.92e-05
cg14424070	BATF	N/A	5'UTR	0.930651	0.023232	0.839867	0.0972592	0.00301339
cg10585180	BAX	S_Shelf	Body	0.899973	0.0239527	0.786373	0.0904882	0.000360999
[truncated: 30,731 more rows]

## Sheet: Table_S2
Table S2. Differentially expressed genes between obese and never-obese women
			Never-obese		Obese		Obese vs
Probeset	Gene symbol	Gene name	average	SD	average	SD	Never-obse	nominal Pa	adjusted Pa
8126784	PLA2G7	phospholipase A2, group VII (platelet-activating factor acetylhydrolase, plasma)	28.4135	15.8581	264.342	207.387	9.30338	5.62623e-08	9.31964e-06
8093104	TM4SF19	transmembrane 4 L six family member 19	31.2786	17.824	267.8	323.603	8.56178	4.47847e-06	0.000138498
8166079	EGFL6	EGF-like-domain, multiple 6	166.611	219.108	1339.48	627.979	8.0396	2.07332e-06	8.39227e-05
8096301	SPP1	secreted phosphoprotein 1	83.4498	62.6476	640.3	439.013	7.67288	3.6948e-07	2.66498e-05
8147030	STMN2	stathmin-like 2	17.4053	16.4269	116.679	112.616	6.70368	0.000403888	0.00312629
8149448	MSR1	macrophage scavenger receptor 1	40.6458	21.7757	254.894	155.877	6.27111	9.71804e-08	1.23099e-05
8063115	MMP9	matrix metallopeptidase 9 (gelatinase B, 92kDa gelatinase, 92kDa type IV collagenase)	59.2448	31.7588	366.505	309.476	6.18627	3.71094e-07	2.66498e-05
8044574	IL1RN	interleukin 1 receptor antagonist	23.2563	4.08087	138.691	102.536	5.96358	2.77184e-06	0.000101339
7983910	AQP9	aquaporin 9	32.1795	11.4719	183.616	93.288	5.70599	1.49622e-08	4.81749e-06
7923547	CHI3L1	chitinase 3-like 1 (cartilage glycoprotein-39)	103.642	69.9614	552.299	475.106	5.3289	7.31866e-05	0.000923257
8026971	IFI30	interferon, gamma-inducible protein 30	278.647	133.869	1309.51	686.008	4.69954	5.16345e-08	9.03982e-06
7920244	S100A8	S100 calcium binding protein A8	104.294	54.1275	461.244	242.345	4.42252	8.33471e-06	0.000209428
8008454	ABCC3	ATP-binding cassette, sub-family C (CFTR/MRP), member 3	33.1756	11.7447	146.451	70.6257	4.41442	2.25783e-07	1.99263e-05
8081431	ALCAM	activated leukocyte cell adhesion molecule	57.2213	15.3908	251.684	165.983	4.39842	5.66853e-07	3.60077e-05
7922229	SELE	selectin E	31.1851	15.5533	134.747	147.285	4.32087	0.000232855	0.00212201
7995128	ITGAX	integrin, alpha X (complement component 3 receptor 4 subunit)	39.7571	9.44177	169.005	96.8299	4.25094	1.05356e-08	3.98024e-06
8131803	IL6	interleukin 6 (interferon, beta 2)	25.3026	7.90103	106.39	143.019	4.20472	0.000304811	0.00257707
7923562	CHIT1	chitinase 1 (chitotriosidase)	14.8686	6.4644	62.0076	66.7598	4.17038	0.00078087	0.00509399
8151334	MSC	musculin	58.122	35.5642	240.236	78.7353	4.1333	2.00982e-07	1.89419e-05
7960874	C3AR1	complement component 3a receptor 1	95.9436	57.6735	395.242	139.519	4.11952	7.15951e-07	4.24677e-05
7971461	LCP1	lymphocyte cytosolic protein 1 (L-plastin)	323.255	126.52	1286.24	461.363	3.97903	2.86187e-09	2.12508e-06
8070826	ITGB2	integrin, beta 2 (complement component 3 receptor 3 and 4 subunit)	84.5757	29.4518	336.238	185.579	3.97559	2.20589e-08	5.92637e-06
7919133	FCGR1B	Fc fragment of IgG, high affinity Ib, receptor (CD64)	16.7178	4.60446	66.089	25.746	3.95321	1.71188e-10	1.01257e-06
7908388	RGS1	regulator of G-protein signaling 1	25.3319	13.3475	99.0078	69.5262	3.90843	2.86337e-05	0.000482093
7921873	FCGR3A	Fc fragment of IgG, low affinity IIIa, receptor (CD16a)	110.406	43.6603	428.478	207.465	3.88091	3.80793e-08	7.77323e-06
8000184	IGSF6	immunoglobulin superfamily, member 6	88.5647	40.4489	342.88	175.263	3.87152	3.66613e-07	2.66498e-05
8086600	CCR1	chemokine (C-C motif) receptor 1	27.5727	6.48232	105.754	48.4252	3.83546	4.60817e-08	8.48317e-06
7905060	FCGR1A	Fc fragment of IgG, high affinity Ia, receptor (CD64)	13.8958	4.05736	52.9945	20.6871	3.81371	4.25419e-10	1.01257e-06
8045539	KYNU	kynureninase (L-kynurenine hydrolase)	13.327	2.51763	50.4824	19.6716	3.78798	1.50809e-09	1.39818e-06
8147830	TM7SF4	transmembrane 7 superfamily member 4	8.86342	1.17011	33.3987	38.0077	3.76815	0.000336563	0.00274424
7940253	MS4A6E	membrane-spanning 4-domains, subfamily A, member 6E	11.2098	3.89398	41.8031	29.3477	3.72917	2.21202e-05	0.000402652
7972557	GPR183	G protein-coupled receptor 183	27.5069	9.25976	101.516	46.1246	3.69055	2.05381e-07	1.89419e-05
8006594	CCL18	chemokine (C-C motif) ligand 18 (pulmonary and activation-regulated)	83.949	57.685	308.068	173.816	3.66971	0.00013436	0.0014262
8055980	CYTIP	cytohesin 1 interacting protein	28.7977	6.17637	105.474	40.7946	3.66258	2.70979e-09	2.12508e-06
7906757	FCGR2A	Fc fragment of IgG, low affinity IIa, receptor (CD32)	83.269	43.5742	304.977	71.3697	3.66256	1.82124e-08	5.34065e-06
8173135	ALAS2	aminolevulinate, delta-, synthase 2	36.5789	9.40275	133.393	85.602	3.64672	4.09224e-05	0.000615849
8129637	VNN2	vanin 2	13.6194	2.40744	48.9199	22.1274	3.59193	4.33132e-08	8.40277e-06
8046124	DHRS9	dehydrogenase/reductase (SDR family) member 9	12.6842	2.52366	45.0157	27.3867	3.54896	6.59184e-07	4.01944e-05
8030866	FPR3	formyl peptide receptor 3	76.3498	47.382	267.383	123.687	3.50207	1.14576e-05	0.000258624
7906377	MNDA	myeloid cell nuclear differentiation antigen	19.8206	5.10321	68.8801	19.4081	3.47518	7.60112e-10	1.12302e-06
7908553	PTPRC	protein tyrosine phosphatase, receptor type, C	75.37	24.9624	259.812	57.8114	3.44716	3.19111e-10	1.01257e-06
7961151	KLRK1	killer cell lectin-like receptor subfamily K, member 1	22.8191	8.80741	78.4371	43.4809	3.43735	9.22946e-07	5.03157e-05
8163637	TNC	tenascin C	24.7001	11.7391	84.7418	35.2059	3.43082	1.10294e-07	1.35554e-05
7960794	CD163	CD163 molecule	52.1904	28.8273	178.406	53.6748	3.41837	7.40163e-07	4.34296e-05
7906486	SLAMF8	SLAM family member 8	22.6659	8.05655	77.0463	49.7703	3.39922	2.50773e-06	9.47395e-05
8126279	TREM2	triggering receptor expressed on myeloid cells 2	21.2623	4.12655	71.3142	66.5209	3.35402	0.000139729	0.00146849
7922773	NCF2	neutrophil cytosolic factor 2	62.1461	21.3786	208.361	58.0652	3.35276	1.01906e-09	1.21913e-06
8034304	ACP5	acid phosphatase 5, tartrate resistant	17.1998	4.1762	57.4498	42.6943	3.34014	9.58916e-06	0.000231754
7961142	OLR1	oxidized low density lipoprotein (lectin-like) receptor 1	15.2196	4.40537	50.6081	37.053	3.32519	0.000169364	0.00167991
7955908	NCKAP1L	NCK-associated protein 1-like	51.0151	25.4223	168.794	62.5246	3.30871	5.37878e-07	3.45751e-05
8112428	CD180	CD180 molecule	18.0202	5.07766	59.0342	29.677	3.276	3.42874e-07	2.62049e-05
8042391	PLEK	pleckstrin	66.1029	23.4128	215.173	65.4759	3.25511	8.08864e-09	3.47071e-06
7908003	NPL	N-acetylneuraminate pyruvate lyase (dihydrodipicolinate synthase)	42.8241	14.7069	138.854	61.9719	3.24243	2.63812e-07	2.21047e-05
8126303	TREM1	triggering receptor expressed on myeloid cells 1	27.3676	10.4948	88.7261	47.14	3.24201	1.57474e-05	0.000319876
7963289	BIN2	bridging integrator 2	30.1063	6.35311	97.5462	26.4345	3.24006	4.41187e-11	9.50053e-07
7945204	ST14	suppression of tumorigenicity 14 (colon carcinoma)	19.1761	4.51771	62.0534	39.3867	3.23597	2.0034e-06	8.15523e-05
7951686	IL18	interleukin 18 (interferon-gamma-inducing factor)	13.1906	2.2159	42.6242	17.786	3.2314	6.35379e-08	9.48048e-06
8104901	IL7R	interleukin 7 receptor	29.575	10.4997	95.5417	47.3561	3.23049	7.25828e-07	4.28219e-05
7961120	CLEC7A	C-type lectin domain family 7, member A	7.63449	1.26128	24.4612	8.46406	3.20404	1.01713e-09	1.21913e-06
8142452	TFEC	transcription factor EC	25.8791	7.9306	82.9013	32.1647	3.2034	5.32534e-08	9.07224e-06
8173287	VSIG4	V-set and immunoglobulin domain containing 4	88.5596	42.9419	282.728	107.792	3.19252	1.58472e-06	6.96436e-05
7903893	CD53	CD53 molecule	252.749	111.068	804.112	267.856	3.18147	6.15449e-08	9.48048e-06
8139033	AOAH	acyloxyacyl hydrolase (neutrophil)	63.3297	28.9539	201.196	37.4918	3.17697	1.22699e-08	4.47831e-06
7957023	LYZ	lysozyme	717.738	347.873	2267.79	655.913	3.15964	1.01108e-06	5.27203e-05
7914950	CSF3R	colony stimulating factor 3 receptor (granulocyte)	60.995	15.5669	192.041	91.0743	3.14847	4.73154e-07	3.13504e-05
7951217	MMP7	matrix metallopeptidase 7 (matrilysin, uterine)	11.1464	2.46958	34.8086	26.5161	3.12285	0.000399374	0.00309914
7961075	CD69	CD69 molecule	20.8863	8.17619	65.0057	23.9274	3.11235	9.69284e-07	5.15372e-05
8029907	C5AR1	complement component 5a receptor 1	58.8689	14.9378	182.833	70.5617	3.10576	3.76601e-08	7.77323e-06
7903980	C1orf162	chromosome 1 open reading frame 162	111.855	39.0265	346.956	146.469	3.10184	2.1355e-07	1.93218e-05
8129618	VNN1	vanin 1	17.5919	5.24154	54.2029	14.155	3.08114	3.77305e-09	2.25691e-06
8111739	FYB	FYN binding protein	36.9582	7.18356	113.219	31.7142	3.06344	4.7022e-10	1.01257e-06
8116734	LY86	lymphocyte antigen 86	14.5541	3.19244	44.506	22.1966	3.05798	2.0337e-07	1.89419e-05
8109843	DOCK2	dedicator of cytokinesis 2	53.755	20.3669	164.323	38.0464	3.05689	8.3493e-09	3.47071e-06
7908409	RGS2	regulator of G-protein signaling 2, 24kDa	138.352	41.0806	422.079	157.833	3.05076	3.10847e-07	2.43624e-05
7919800	CTSS	cathepsin S	75.1674	31.6046	228.687	78.4889	3.04237	1.41085e-07	1.52419e-05
7920238	S100A12	S100 calcium binding protein A12	18.3439	4.93449	55.5872	31.8127	3.03029	7.97322e-05	0.000977207
7952022	AMICA1	adhesion molecule, interacts with CXADR antigen 1	41.6119	13.8338	125.019	43.1701	3.00441	8.88017e-08	1.17879e-05
8092177	NCEH1	neutral cholesterol ester hydrolase 1	61.1741	8.92677	182.457	115.238	2.98259	6.93522e-06	0.00018392
8171896	CXorf21	chromosome X open reading frame 21	10.9036	4.21176	32.4984	11.7643	2.98053	1.19734e-07	1.41668e-05
8034873	EMR2	egf-like module containing, mucin-like, hormone receptor-like 2	25.7053	7.7607	76.5844	29.1434	2.97933	1.97646e-07	1.88323e-05
8151592	CA1	carbonic anhydrase I	22.8427	6.68772	67.8393	56.3861	2.96984	0.000241563	0.00217195
7921637	CD84	CD84 molecule	43.9095	17.3429	130.326	53.2444	2.96806	8.36121e-07	4.76324e-05
7981724	IGHD	immunoglobulin heavy constant delta	128.653	135.191	381.233	264.522	2.96326	0.000373529	0.00295069
8009243	C17orf60	chromosome 17 open reading frame 60	29.2909	9.85337	86.2534	30.5794	2.94472	1.47678e-06	6.74807e-05
7922219	SELL	selectin L	42.9525	15.5887	126.388	56.3471	2.94251	1.07579e-05	0.000248254
8008885	MIR21	microRNA 21	117.326	42.9564	344.915	153.738	2.93979	1.54944e-06	6.91995e-05
8011713	CXCL16	chemokine (C-X-C motif) ligand 16	44.1667	12.6016	129.296	49.6838	2.92746	6.30446e-08	9.48048e-06
8166730	CYBB	cytochrome b-245, beta polypeptide	221.064	114.044	646.641	165.203	2.92512	1.53026e-06	6.88961e-05
8061668	HCK	hemopoietic cell kinase	38.7702	11.8364	113.375	20.9591	2.92428	7.82268e-10	1.12302e-06
7908312	PRG4	proteoglycan 4	222.103	111.513	643.975	391.594	2.89944	2.49528e-05	0.00043864
8011826	C17orf87	chromosome 17 open reading frame 87	34.6987	15.5724	100.498	37.8278	2.89631	9.66548e-07	5.15189e-05
7957260	GLIPR1	GLI pathogenesis-related 1	296.798	109.808	857.437	313.869	2.88895	2.97144e-07	2.3787e-05
8014066	EVI2A	ecotropic viral integration site 2A	18.5312	5.81169	53.3604	15.7639	2.8795	1.73851e-08	5.27283e-06
8128565	POPDC3	popeye domain containing 3	11.933	3.90903	34.3329	23.0456	2.87713	0.001395	0.00790107
8100827	IGJ	immunoglobulin J polypeptide, linker protein for immunoglobulin alpha and mu polypeptides	48.1338	36.3067	138.011	73.9096	2.86723	0.000172159	0.00170371
7906720	FCER1G	Fc fragment of IgE, high affinity I, receptor for; gamma polypeptide	156.597	64.6938	448.519	168.692	2.86416	1.41865e-06	6.59344e-05
8062461	LBP	lipopolysaccharide binding protein	93.7391	37.9157	267.867	135.446	2.85759	3.06066e-05	0.000501555
7921667	CD48	CD48 molecule	27.7892	7.81422	79.31	24.8214	2.85399	7.14034e-08	1.01625e-05
7973101	RNASE6	ribonuclease, RNase A family, k6	30.2613	10.8499	86.0366	22.8517	2.84312	2.29741e-07	2.01108e-05
8091385	CP	ceruloplasmin (ferroxidase)	41.6581	27.6436	118.408	67.4132	2.84237	0.00013502	0.00143157
8006621	CCL4L1	chemokine (C-C motif) ligand 4-like 1	32.6984	14.9175	92.8597	101.425	2.83989	0.00119637	0.00705053
7897236	KCNAB2	potassium voltage-gated channel, shaker-related subfamily, beta member 2	31.9708	5.94144	90.2849	38.3668	2.82398	4.68792e-08	8.48317e-06
8094778	UCHL1	ubiquitin carboxyl-terminal esterase L1 (ubiquitin thiolesterase)	217.052	101.201	611.068	121.832	2.8153	7.77258e-06	0.000200209
8031238	LILRB4	leukocyte immunoglobulin-like receptor, subfamily B (with TM and ITIM domains), member 4	36.9813	16.1759	103.844	49.423	2.80802	1.11382e-05	0.000253274
8057506	FRZB	frizzled-related protein	38.1325	8.27294	106.751	65.3948	2.79947	1.12844e-05	0.000255788
8048227	CXCR2	chemokine (C-X-C motif) receptor 2	20.3583	5.79082	56.9797	36.1306	2.79884	0.000160511	0.00161516
8074237	CECR1	cat eye syndrome chromosome region, candidate 1	57.8881	19.5726	161.302	75.3445	2.78645	2.33385e-06	8.97451e-05
8001197	NETO2	neuropilin (NRP) and tolloid (TLL)-like 2	11.6949	2.41995	32.4199	12.605	2.77215	4.22522e-07	2.91621e-05
8173444	IL2RG	interleukin 2 receptor, gamma (severe combined immunodeficiency)	79.8071	22.457	220.511	70.8963	2.76305	7.76587e-08	1.08591e-05
7926410	MRC1	mannose receptor, C type 1	163.929	97.4519	450.592	111.187	2.74871	1.58825e-05	0.000321139
7939839	PTPRJ	protein tyrosine phosphatase, receptor type, J	63.7134	21.0593	174.759	28.0874	2.74289	8.48081e-10	1.14141e-06
8174051	BTK	Bruton agammaglobulinemia tyrosine kinase	14.7478	2.34815	40.1183	12.3125	2.72028	1.49136e-09	1.39818e-06
8132819	IKZF1	IKAROS family zinc finger 1 (Ikaros)	22.6292	5.84394	61.3502	12.1638	2.71111	3.52296e-10	1.01257e-06
7977786	SLC7A7	solute carrier family 7 (cationic amino acid transporter, y+ system), member 7	32.3775	8.04141	87.7689	39.2901	2.7108	7.17853e-07	4.24677e-05
8098263	PALLD	palladin, cytoskeletal associated protein	132.566	38.196	359.104	92.943	2.70887	3.23138e-08	7.46296e-06
8171172	MXRA5	matrix-remodelling associated 5	304.159	174.707	823.52	301.653	2.70753	8.1483e-06	0.000206748
8073682	PARVG	parvin, gamma	28.0599	6.44327	75.8872	30.388	2.70447	1.12841e-07	1.3575e-05
7942569	SLCO2B1	solute carrier organic anion transporter family, member 2B1	83.3033	47.5356	225.088	84.8249	2.70203	1.86051e-05	0.000355494
8082035	CD86	CD86 molecule	29.5851	8.91481	79.9365	29.3158	2.70192	2.36888e-07	2.03233e-05
8014063	EVI2B	ecotropic viral integration site 2B	259.765	95.4507	701.15	154.268	2.69918	2.22183e-08	5.92637e-06
8033605	MYO1F	myosin IF	61.8681	15.7224	166.735	42.1758	2.69501	3.18842e-09	2.14561e-06
8101762	SNCA	synuclein, alpha (non A4 component of amyloid precursor)	128.972	60.2609	346.805	216.151	2.689	1.54479e-05	0.000316809
8095680	IL8	interleukin 8	107.403	61.6646	287.031	290.587	2.67247	0.00205417	0.0105496
7940259	MS4A7	membrane-spanning 4-domains, subfamily A, member 7	68.2152	39.3388	182.174	72.3183	2.67058	5.85342e-05	0.000792752
8047677	CD28	CD28 molecule	23.4282	7.06315	62.5101	13.5517	2.66815	7.36032e-09	3.34469e-06
8072798	CYTH4	cytohesin 4	79.195	32.4157	211.107	39.1441	2.66566	8.64638e-08	1.15647e-05
8100971	PPBP	pro-platelet basic protein (chemokine (C-X-C motif) ligand 7)	107.78	62.3815	287.273	213.412	2.66536	0.00428617	0.0182661
8053315	LRRTM4	leucine rich repeat transmembrane neuronal 4	18.0664	8.33568	47.8967	29.5151	2.65116	0.00056453	0.00400811
8103508	40603	membrane-associated ring finger (C3HC4) 1	24.0445	7.73433	63.5055	15.9986	2.64116	1.33635e-08	4.65025e-06
7994826	ITGAL	integrin, alpha L (antigen CD11A (p180), lymphocyte function-associated antigen 1; alpha polypeptide)	32.954	7.84052	87.0235	26.3702	2.64076	1.56788e-08	4.92559e-06
8030277	CD37	CD37 molecule	78.6514	18.2463	206.833	60.4832	2.62975	6.5589e-09	3.13865e-06
7997712	IRF8	interferon regulatory factor 8	180.022	55.376	472.803	166.422	2.62636	1.92412e-06	7.99883e-05
7940869	FERMT3	fermitin family homolog 3 (Drosophila)	48.1493	15.9798	126.175	47.1011	2.62049	3.6891e-07	2.66498e-05
7935337	PIK3AP1	phosphoinositide-3-kinase adaptor protein 1	41.9713	13.847	109.779	28.5938	2.61557	3.05297e-08	7.24897e-06
8048283	SLC11A1	solute carrier family 11 (proton-coupled divalent metal ion transporters), member 1	20.0835	3.95447	52.4058	16.1998	2.6094	3.02394e-08	7.24897e-06
8036787	FCGBP	Fc fragment of IgG binding protein	15.6743	4.01203	40.8998	22.7362	2.60935	4.01117e-06	0.000129177
8021635	SERPINB2	serpin peptidase inhibitor, clade B (ovalbumin), member 2	15.3042	2.51219	39.9144	40.0796	2.60807	0.00199725	0.0103411
7995096	ITGAM	integrin, alpha M (complement component 3 receptor 3 subunit)	66.0911	18.4432	172.114	47.3165	2.60419	3.6139e-08	7.77323e-06
8064790	RASSF2	Ras association (RalGDS/AF-6) domain family member 2	82.5818	22.3068	214.546	39.7829	2.59798	3.51258e-09	2.2247e-06
8093053	TFRC	transferrin receptor (p90, CD71)	123.205	31.0772	320.037	85.9557	2.59761	3.49393e-08	7.68615e-06
8156848	NR4A3	nuclear receptor subfamily 4, group A, member 3	44.018	18.8181	114.063	50.154	2.59127	1.40505e-05	0.00029634
7994131	PRKCB	protein kinase C, beta	31.8208	7.41673	82.4218	21.258	2.59019	7.23568e-09	3.34469e-06
8069541	SAMSN1	SAM domain, SH3 domain and nuclear localization signals 1	10.3769	1.27107	26.7975	16.6705	2.58243	1.05236e-05	0.000244059
8152512	TNFRSF11B	tumor necrosis factor receptor superfamily, member 11b	27.2391	8.00477	70.142	31.0134	2.57505	1.6667e-05	0.000331221
8106354	IQGAP2	IQ motif containing GTPase activating protein 2	103.643	42.7786	266.873	75.7232	2.57492	5.76687e-07	3.62052e-05
8058905	CXCR1	chemokine (C-X-C motif) receptor 1	26.465	7.69277	67.9875	45.0974	2.56896	0.000135795	0.00143625
8156321	SYK	spleen tyrosine kinase	38.8316	12.7681	99.6358	19.3845	2.56584	9.63983e-09	3.77426e-06
7927215	ALOX5	arachidonate 5-lipoxygenase	47.9954	18.1376	122.803	23.4626	2.55864	3.47015e-08	7.68615e-06
8055952	NR4A2	nuclear receptor subfamily 4, group A, member 2	113.553	51.4161	290.45	150.131	2.55783	0.000102545	0.00116751
7966127	SELPLG	selectin P ligand	84.0502	27.7587	213.747	42.1862	2.54308	1.83528e-08	5.34065e-06
8072744	NCF4	neutrophil cytosolic factor 4, 40kDa	64.9953	25.4448	164.882	24.5384	2.53683	2.05383e-07	1.89419e-05
7994769	CORO1A	coronin, actin binding protein, 1A	93.8629	28.9032	238.035	63.9776	2.53599	6.96154e-08	1.00938e-05
7981730	IGLJ3	immunoglobulin lambda joining 3	132.984	131.035	336.883	227.793	2.53326	0.00118009	0.00698135
8166065	TLR8	toll-like receptor 8	19.7388	3.39526	49.7714	17.2649	2.5215	3.53362e-08	7.68615e-06
8168737	TNMD	tenomodulin	246.514	87.7756	621.004	141.834	2.51914	5.92177e-08	9.48048e-06
7909371	CR1	complement component (3b/4b) receptor 1 (Knops blood group)	16.6248	4.11128	41.7891	15.3085	2.51366	2.52051e-07	2.13688e-05
7957850	GAS2L3	growth arrest-specific 2 like 3	31.9595	8.56768	80.3342	20.7736	2.51363	3.06332e-08	7.24897e-06
8037374	PLAUR	plasminogen activator, urokinase receptor	53.3272	12.2979	133.744	66.0227	2.50799	5.84262e-06	0.000162552
8099685	LGI2	leucine-rich repeat LGI family, member 2	23.6774	7.85203	59.3664	19.5556	2.5073	2.75815e-06	0.000101182
7899160	CD52	CD52 molecule	108.935	92.3263	272.617	159.593	2.50257	0.000106104	0.001195
7976080	GPR65	G protein-coupled receptor 65	23.43	5.51084	58.5442	17.5383	2.49869	6.98422e-08	1.00938e-05
8124280	FAM65B	family with sequence similarity 65, member B	28.6429	6.41486	71.4918	38.2738	2.49597	2.21669e-05	0.00040316
7981068	SERPINA1	serpin peptidase inhibitor, clade A (alpha-1 antiproteinase, antitrypsin), member 1	45.9176	13.2655	114.516	43.6249	2.49395	4.32721e-06	0.000135046
8135363	PIK3CG	phosphoinositide-3-kinase, catalytic, gamma polypeptide	61.4934	20.1006	152.927	27.6827	2.48688	5.51318e-09	2.89563e-06
8166059	TLR7	toll-like receptor 7	21.1084	8.65225	52.4893	16.9637	2.48666	2.68332e-06	9.94538e-05
7940237	MS4A4A	membrane-spanning 4-domains, subfamily A, member 4	139.661	76.9747	346.883	149.387	2.48374	0.000174785	0.00172573
8021470	PMAIP1	phorbol-12-myristate-13-acetate-induced protein 1	15.7946	3.45695	39.1732	30.8846	2.48017	0.000134354	0.0014262
7996022	CCL22	chemokine (C-C motif) ligand 22	24.1258	4.7146	59.6061	35.3436	2.47064	4.33452e-05	0.00063975
8055465	CXCR4	chemokine (C-X-C motif) receptor 4	43.0311	10.9015	106.276	49.4285	2.46975	1.57561e-05	0.000319876
8075910	RAC2	ras-related C3 botulinum toxin substrate 2 (rho family, small GTP binding protein Rac2)	73.1053	22.075	180.384	51.2222	2.46745	1.53551e-07	1.5897e-05
7914112	FGR	Gardner-Rasheed feline sarcoma viral (v-fgr) oncogene homolog	49.5942	15.2369	122.227	52.2349	2.46453	4.31816e-06	0.00013496
8152976	TMEM71	transmembrane protein 71	22.1813	3.37275	54.5918	11.9849	2.46116	3.63801e-10	1.01257e-06
8152988	SLA	Src-like-adaptor	27.2469	6.03733	66.7803	15.87	2.45094	2.80518e-09	2.12508e-06
8101780	HPGDS	hematopoietic prostaglandin D synthase	61.6298	28.7978	150.614	55.4626	2.44386	8.32369e-05	0.00100778
7904361	FAM46C	family with sequence similarity 46, member C	49.1938	19.9044	120.029	71.165	2.43991	0.000242708	0.00217861
8155192	GLIPR2	GLI pathogenesis-related 2	411.02	122.039	1002.07	350.637	2.43801	1.55212e-06	6.91995e-05
7907160	ATP1B1	ATPase, Na+/K+ transporting, beta 1 polypeptide	42.3074	11.7854	103.045	52.8247	2.43562	3.3315e-05	0.000530625
7906613	SLAMF7	SLAM family member 7	18.4806	3.13618	44.887	22.6319	2.42886	8.47169e-06	0.000211881
7981718	IGHM	immunoglobulin heavy constant mu	67.7639	42.5635	164.588	119.464	2.42884	0.000855759	0.00546166
8139087	SFRP4	secreted frizzled-related protein 4	160.548	106.244	387.879	138.183	2.41596	0.00010132	0.00115686
7959251	P2RX7	purinergic receptor P2X, ligand-gated ion channel, 7	22.7561	5.24996	54.8932	21.8028	2.41224	1.24005e-06	6.06891e-05
7934916	CH25H	cholesterol 25-hydroxylase	31.9464	17.8793	77.0107	39.3273	2.41062	0.000145688	0.00151265
8100994	CXCL2	chemokine (C-X-C motif) ligand 2	56.705	23.89	136.207	145.961	2.40204	0.00803189	0.0290833
7953211	C12orf5	chromosome 12 open reading frame 5	25.9177	11.0538	62.2168	13.8221	2.40055	2.65043e-07	2.21219e-05
8046695	ITGA4	integrin, alpha 4 (antigen CD49D, alpha 4 subunit of VLA-4 receptor)	26.318	5.93772	63.1081	14.0579	2.39791	1.42936e-08	4.81749e-06
8012558	PIK3R5	phosphoinositide-3-kinase, regulatory subunit 5	28.3107	7.08431	67.837	14.6061	2.39616	6.69176e-10	1.10846e-06
7944931	SLC37A2	solute carrier family 37 (glycerol-3-phosphate transporter), member 2	32.2978	10.7689	77.2153	33.3635	2.39073	5.65666e-06	0.000159647
7922976	PTGS2	prostaglandin-endoperoxide synthase 2 (prostaglandin G/H synthase and cyclooxygenase)	50.4572	21.3968	120.324	64.377	2.38466	0.000585901	0.0041191
7906767	FCGR2C	Fc fragment of IgG, low affinity IIc, receptor for (CD32) (gene/pseudogene)	862.828	476.449	2054.95	361.919	2.38164	1.92086e-05	0.000365083
8096602	DAPP1	dual adaptor of phosphotyrosine and 3-phosphoinositides	19.0913	2.39921	45.4659	12.0967	2.3815	2.99773e-09	2.14561e-06
8036224	TYROBP	TYRO protein tyrosine kinase binding protein	225.809	96.606	536.733	148.699	2.37693	4.97392e-06	0.000147736
8104570	FAM105A	family with sequence similarity 105, member A	39.9607	8.66933	94.9123	24.5895	2.37514	1.67004e-08	5.13752e-06
7917576	GBP5	guanylate binding protein 5	23.3578	4.25053	55.4013	30.3702	2.37186	1.02814e-05	0.000242762
8033445	CD209	CD209 molecule	49.0739	23.8807	116.332	25.7547	2.37055	4.09828e-06	0.000130719
7948455	MS4A6A	membrane-spanning 4-domains, subfamily A, member 6A	166.043	89.9588	393.427	97.1481	2.36943	4.96868e-05	0.000708581
8155930	GCNT1	glucosaminyl (N-acetyl) transferase 1, core 2	30.5495	8.92523	72.3366	19.854	2.36785	2.34775e-07	2.03233e-05
7898693	ALPL	alkaline phosphatase, liver/bone/kidney	91.513	38.6384	216.637	75.773	2.36728	6.5853e-06	0.000176598
7933872	EGR2	early growth response 2	79.4973	57.5773	187.841	168.986	2.36286	0.00318677	0.014576
8038899	FPR1	formyl peptide receptor 1	26.8589	5.22893	63.4372	20.8416	2.36187	3.7127e-07	2.66498e-05
8059680	HTR2B	5-hydroxytryptamine (serotonin) receptor 2B	18.1116	7.06541	42.6797	12.0449	2.35648	1.16645e-06	5.81442e-05
7942118	MYEOV	myeloma overexpressed (in a subset of t(11;14) positive multiple myelomas)	52.4539	17.2723	123.577	56.6419	2.35591	0.000360087	0.00288054
8101322	MOP-1	MOP-1	50.0349	23.6665	117.852	38.3681	2.3554	4.92025e-05	0.000703194
7961829	BCAT1	branched chain amino-acid transaminase 1, cytosolic	32.2542	10.7919	75.5157	23.089	2.34126	3.01093e-06	0.000106816
8039196	LILRB3	leukocyte immunoglobulin-like receptor, subfamily B (with TM and ITIM domains), member 3	33.2919	10.2406	77.9332	20.9403	2.34091	4.40865e-07	2.9854e-05
7899394	C1orf38	chromosome 1 open reading frame 38	60.4095	17.7087	141.246	31.6308	2.33814	6.2608e-08	9.48048e-06
7898799	C1QC	complement component 1, q subcomponent, C chain	344.919	191.375	805.93	303.93	2.33658	0.000204806	0.00193859
7997188	HP	haptoglobin	58.6289	26.1671	136.836	97.0836	2.33393	0.00555452	0.0220888
8071489	P2RX6	purinergic receptor P2X, ligand-gated ion channel, 6	24.2726	11.6926	56.5269	14.1173	2.32884	2.93962e-06	0.000105152
8136557	TBXAS1	thromboxane A synthase 1 (platelet)	54.7161	18.3437	127.088	25.0691	2.32268	4.7791e-08	8.57609e-06
7898805	C1QB	complement component 1, q subcomponent, B chain	319.672	170.02	741.05	249.198	2.31816	7.3474e-05	0.000925296
8114612	CD14	CD14 molecule	407.575	154.832	944.291	255.464	2.31685	1.22059e-06	5.9873e-05
7961166	KLRC4	killer cell lectin-like receptor subfamily C, member 4	9.07328	1.44937	21.0145	16.2019	2.31608	0.000895624	0.00566081
8115464	HAVCR2	hepatitis A virus cellular receptor 2	40.6983	9.04734	93.9284	39.7984	2.30792	8.684e-06	0.000216187
8028104	HCST	hematopoietic cell signal transducer	34.8217	8.44413	80.3548	30.7116	2.30761	1.43206e-06	6.62126e-05
8006433	CCL2	chemokine (C-C motif) ligand 2	463.839	309.286	1070.25	436.613	2.30737	8.40768e-05	0.00101429
8101429	PLAC8	placenta-specific 8	32.4366	6.64269	74.8278	19.6773	2.3069	2.14439e-08	5.92015e-06
8089568	CD200R1	CD200 receptor 1	18.6464	6.12455	42.9894	13.0365	2.30551	1.18807e-06	5.86786e-05
8025076	VAV1	vav 1 guanine nucleotide exchange factor	26.3889	7.51054	60.8105	8.49878	2.30439	3.17117e-09	2.14561e-06
7953569	PTPN6	protein tyrosine phosphatase, non-receptor type 6	63.0344	16.039	144.98	29.7712	2.30001	9.02818e-09	3.63997e-06
7911178	NLRP3	NLR family, pyrin domain containing 3	24.6342	5.14409	56.6284	33.6274	2.29877	3.40192e-05	0.000538653
8105331	GZMK	granzyme K (granzyme 3; tryptase II)	18.5556	3.46506	42.5984	15.1552	2.29571	3.38138e-07	2.60309e-05
8003903	ARRB2	arrestin, beta 2	140.992	39.9802	323.552	76.7351	2.29482	1.12761e-07	1.3575e-05
8118324	C2	complement component 2	47.3385	16.2964	108.41	33.9474	2.29011	4.08102e-06	0.000130581
8103226	TMEM154	transmembrane protein 154	37.7179	8.59244	86.3369	31.4888	2.28902	5.0429e-06	0.000148759
8099841	TLR6	toll-like receptor 6	26.9584	8.28829	61.481	14.9301	2.28058	1.41157e-07	1.52419e-05
8116983	CD83	CD83 molecule	70.3705	17.0655	160.259	77.4776	2.27735	1.17786e-05	0.000263934
8024572	GNA15	guanine nucleotide binding protein (G protein), alpha 15 (Gq class)	29.0536	9.06705	66.1237	13.9912	2.27592	1.25964e-07	1.46622e-05
7987475	PLCB2	phospholipase C, beta 2	41.0229	12.2206	93.261	25.598	2.27339	2.91388e-07	2.35124e-05
7931353	PTPRE	protein tyrosine phosphatase, receptor type, E	95.3915	30.6965	216.664	48.0523	2.27132	1.39098e-07	1.52419e-05
8051396	NLRC4	NLR family, CARD domain containing 4	9.27053	0.983454	21.052	7.99997	2.27086	1.13289e-06	5.69993e-05
7962516	SLC38A1	solute carrier family 38, member 1	59.4535	10.3295	134.675	27.231	2.26521	1.69616e-09	1.461e-06
8135069	SERPINE1	serpin peptidase inhibitor, clade E (nexin, plasminogen activator inhibitor type 1), member 1	33.0571	6.53881	74.7925	26.2618	2.26253	4.21181e-07	2.91621e-05
7921821	ADAMTS4	ADAM metallopeptidase with thrombospondin type 1 motif, 4	42.1114	9.61718	95.2751	56.6346	2.26245	5.81303e-05	0.000787777
7952046	MPZL2	myelin protein zero-like 2	40.444	9.73447	91.4929	31.7424	2.26221	1.05112e-05	0.000244059
7970732	PRHOXNB	parahox cluster neighbor	20.1869	5.86376	45.6626	25.4822	2.26199	0.00203733	0.0104931
7910950	KMO	kynurenine 3-monooxygenase (kynurenine 3-hydroxylase)	7.48113	0.779661	16.9123	9.90777	2.26066	2.82506e-05	0.000478454
8039212	LILRB2	leukocyte immunoglobulin-like receptor, subfamily B (with TM and ITIM domains), member 2	48.2272	15.8703	108.987	30.0845	2.25985	7.15046e-07	4.24677e-05
7906777	FCGR2B	Fc fragment of IgG, low affinity IIb, receptor (CD32)	72.8295	35.5278	164.535	48.4208	2.25919	4.46538e-05	0.00065547
8089911	HCLS1	hematopoietic cell-specific Lyn substrate 1	62.1142	11.113	140.317	22.6632	2.25902	1.44236e-10	1.01257e-06
8130539	TAGAP	T-cell activation RhoGTPase activating protein	32.1991	8.25912	72.6208	19.5499	2.25537	2.11334e-07	1.9202e-05
8015991	SLC4A1	solute carrier family 4, anion exchanger, member 1 (erythrocyte membrane protein band 3, Diego blood group)	15.1197	2.19781	34.0877	14.331	2.25452	1.66074e-05	0.000330787
8136662	MGAM	maltase-glucoamylase (alpha-glucosidase)	12.2489	1.69435	27.5674	11.0062	2.2506	1.13211e-05	0.000256349
8150186	RNF122	ring finger protein 122	76.2913	25.2216	171.394	105.287	2.24657	0.000552784	0.0039403
7909446	HSD11B1	hydroxysteroid (11-beta) dehydrogenase 1	64.3275	28.089	144.506	42.457	2.24641	6.47789e-06	0.00017471
7981732	VSIG6	V-set and immunoglobulin domain containing 6	22.7605	23.6324	50.9581	32.2591	2.23888	0.00157198	0.00865988
7983779	UNC13C	unc-13 homolog C (C. elegans)	8.94777	2.22479	20.007	6.79838	2.23598	1.48229e-05	0.000307666
8109507	ITK	IL2-inducible T-cell kinase	16.6588	3.34483	37.245	14.9076	2.23576	3.18311e-06	0.000110244
8167971	MIR223	microRNA 223	15.1976	2.41854	33.9306	9.67502	2.23262	1.31592e-07	1.47627e-05
8160879	CCL19	chemokine (C-C motif) ligand 19	46.613	12.8834	104.056	38.5373	2.23233	1.30389e-05	0.000280428
8086028	GLB1	galactosidase, beta 1	178.033	29.0021	396.952	108.337	2.22965	6.26771e-08	9.48048e-06
8131179	TTYH3	tweety homolog 3 (Drosophila)	63.8652	18.842	141.837	51.0878	2.22088	1.99929e-06	8.15391e-05
8091523	P2RY13	purinergic receptor P2Y, G-protein coupled, 13	87.346	38.6941	193.774	23.6858	2.21847	3.85586e-06	0.00012486
8131550	SCIN	scinderin	37.8696	26.7977	84.0076	35.365	2.21834	0.000433879	0.00330848
7960771	CD163L1	CD163 molecule-like 1	39.4859	20.3248	87.2195	23.3018	2.20888	7.36062e-05	0.00092638
7899192	RPS6KA1	ribosomal protein S6 kinase, 90kDa, polypeptide 1	42.4683	7.937	93.7785	27.9792	2.2082	1.07993e-07	1.34075e-05
7981722	IGHA1	immunoglobulin heavy constant alpha 1	145.904	136.294	321.882	192.135	2.20613	0.00217147	0.0109715
8072678	HMOX1	heme oxygenase (decycling) 1	86.3391	16.9467	190.113	58.094	2.20193	2.19719e-07	1.96364e-05
8064471	SIRPB1	signal-regulatory protein beta 1	25.1879	8.71654	55.4562	15.3087	2.2017	1.33901e-06	6.32331e-05
8006602	CCL4	chemokine (C-C motif) ligand 4	15.0548	5.30036	33.1398	20.7662	2.20128	9.66344e-05	0.00111878
8099834	TLR1	toll-like receptor 1	26.1626	6.74426	57.5538	17.7632	2.19985	1.08176e-06	5.53315e-05
8009653	CD300A	CD300a molecule	38.0317	7.72151	83.5722	27.7031	2.19744	1.97628e-07	1.88323e-05
8115076	CSF1R	colony stimulating factor 1 receptor	148.635	72.4867	325.92	93.2753	2.19276	7.05288e-05	0.000897616
8076690	C22orf9	chromosome 22 open reading frame 9	127.607	26.4136	278.906	63.579	2.18566	1.97325e-08	5.59106e-06
8043431	IGKC	immunoglobulin kappa constant	36.191	15.1788	79.0969	46.3479	2.18554	0.00238898	0.0117883
7903358	VCAM1	vascular cell adhesion molecule 1	41.6791	20.0529	90.9459	32.3739	2.18205	6.19903e-05	0.000824548
8043197	VAMP8	vesicle-associated membrane protein 8 (endobrevin)	165.882	49.7344	361.622	125.901	2.18	6.25739e-06	0.000170565
8006459	CCL13	chemokine (C-C motif) ligand 13	18.3555	3.95047	39.9792	8.32164	2.17806	3.36018e-09	2.19267e-06
7898793	C1QA	complement component 1, q subcomponent, A chain	51.4697	26.9452	111.781	36.3711	2.17178	0.000148749	0.00153042
8082673	ACPP	acid phosphatase, prostate	16.3819	2.54376	35.5549	15.1825	2.17037	9.67344e-06	0.000232798
7914270	LAPTM5	lysosomal protein transmembrane 5	685.071	132.373	1485.61	398.737	2.16855	2.84784e-08	7.13086e-06
7921625	SLAMF6	SLAM family member 6	23.5608	5.04442	51.0636	16.6968	2.16731	9.49795e-07	5.11972e-05
8082086	PARP15	poly (ADP-ribose) polymerase family, member 15	18.1772	2.50635	39.3484	9.30554	2.16472	1.31404e-08	4.65025e-06
8056257	FAP	fibroblast activation protein, alpha	21.3462	4.12256	46.074	13.735	2.15842	3.1112e-07	2.43624e-05
8115734	LCP2	lymphocyte cytosolic protein 2 (SH2 domain containing leukocyte protein of 76kDa)	138.748	30.8406	299.308	45.3687	2.1572	1.21992e-09	1.31349e-06
8129562	CTGF	connective tissue growth factor	193.509	60.4588	417.109	111.234	2.1555	9.36827e-07	5.09048e-05
8163629	TNFSF8	tumor necrosis factor (ligand) superfamily, member 8	64.282	17.9298	138.17	27.5817	2.14943	8.60372e-08	1.15647e-05
8088745	FRMD4B	FERM domain containing 4B	147.29	56.4745	316.319	47.2232	2.1476	1.42071e-06	6.59344e-05
8095736	AREG	amphiregulin	26.2673	6.7604	56.321	25.7941	2.14415	5.56966e-05	0.000764904
8045563	ARHGAP15	Rho GTPase activating protein 15	40.2933	9.36271	86.2935	14.6617	2.14163	4.97146e-09	2.73555e-06
7914557	SYNC	syncoilin, intermediate filament protein	115.155	42.8486	246.547	61.399	2.14101	2.40227e-05	0.000428232
8003171	COTL1	coactosin-like 1 (Dictyostelium)	101.569	35.7604	217.424	58.5962	2.14065	4.79261e-06	0.000144341
8052058	LHCGR	luteinizing hormone/choriogonadotropin receptor	78.0324	50.7091	166.692	33.8792	2.13619	9.63507e-06	0.000232603
7902623	DNASE2B	deoxyribonuclease II beta	7.80625	0.353752	16.6642	11.2402	2.13472	0.000327399	0.00269916
8006453	CCL8	chemokine (C-C motif) ligand 8	43.1752	30.1801	92.0852	37.8517	2.13282	7.62372e-05	0.000951153
8006214	ADAP2	ArfGAP with dual PH domains 2	107.301	37.0524	228.645	64.0239	2.13088	1.05842e-05	0.000244812
8004510	CD68	CD68 molecule	703.501	181.667	1497.55	452.318	2.12871	8.49106e-07	4.81175e-05
7971486	C13orf18	chromosome 13 open reading frame 18	17.1137	4.50371	36.3236	7.79161	2.12248	1.23375e-07	1.45178e-05
8122265	TNFAIP3	tumor necrosis factor, alpha-induced protein 3	98.8362	21.4693	209.616	96.7441	2.12084	3.65986e-06	0.000121062
8172266	MIR221	microRNA 221	18.8177	3.84966	39.8886	41.1777	2.11974	0.0131707	0.0417823
7970810	SLC7A1	solute carrier family 7 (cationic amino acid transporter, y+ system), member 1	37.8372	4.93495	80.2005	17.5968	2.11962	6.45612e-09	3.13865e-06
8123744	F13A1	coagulation factor XIII, A1 polypeptide	769.208	418.149	1626.13	344.63	2.11403	0.000190545	0.00183342
8165011	FCN1	ficolin (collagen/fibrinogen domain containing) 1	54.8506	10.7137	115.61	43.2912	2.10772	2.51317e-05	0.000441065
7948364	MPEG1	macrophage expressed 1	374.737	201.613	789.227	133.978	2.10608	9.69787e-05	0.00112156
8068383	CLIC6	chloride intracellular channel 6	36.1497	14.8212	76.0388	32.4042	2.10344	0.000441647	0.00335464
8122336	C6orf115	chromosome 6 open reading frame 115	25.0546	3.79198	52.6141	14.41	2.09998	6.21896e-08	9.48048e-06
7953901	CLEC12A	C-type lectin domain family 12, member A	9.43643	1.61464	19.8112	9.64385	2.09944	9.47623e-05	0.00110482
8138613	OSBPL3	oxysterol binding protein-like 3	19.4117	4.63405	40.7487	10.0558	2.09918	3.83388e-07	2.72471e-05
8148280	SQLE	squalene epoxidase	31.0235	4.80418	65.0242	18.2897	2.09597	8.45879e-08	1.15286e-05
7942372	FOLR2	folate receptor 2 (fetal)	434.165	236.933	909.982	269.247	2.09593	0.000528575	0.00381318
8145365	DOCK5	dedicator of cytokinesis 5	38.7736	6.74921	81.0954	12.6245	2.09151	6.40019e-10	1.10846e-06
8146934	LY96	lymphocyte antigen 96	71.0346	13.8968	148.317	38.153	2.08796	1.1142e-07	1.35554e-05
8099760	ARAP2	ArfGAP with RhoGAP domain, ankyrin repeat and PH domain 2	17.3478	2.78031	36.2082	9.16725	2.0872	4.67363e-08	8.48317e-06
7938396	AMPD3	adenosine monophosphate deaminase 3	32.2997	8.92948	67.4088	21.5158	2.08698	8.27824e-06	0.000208496
7905571	S100A9	S100 calcium binding protein A9	50.4894	6.39362	105.352	47.1798	2.08662	0.000163479	0.00163433
8086344	CX3CR1	chemokine (C-X3-C motif) receptor 1	25.0584	5.89026	52.0893	13.3095	2.07872	5.36792e-07	3.45751e-05
7944152	IL10RA	interleukin 10 receptor, alpha	108.974	49.8825	226.442	67.858	2.07795	5.29135e-05	0.000738166
8124388	HIST1H3B	histone cluster 1, H3b	31.7595	4.0729	65.91	28.1794	2.07528	1.11287e-05	0.000253274
8097903	TLR2	toll-like receptor 2	26.1293	4.64289	54.1329	10.8312	2.07173	1.33889e-08	4.65025e-06
8068583	KCNJ15	potassium inwardly-rectifying channel, subfamily J, member 15	24.0714	3.74018	49.856	16.0777	2.07117	4.02312e-06	0.000129177
8149097	DEFB1	defensin, beta 1	12.1871	2.19778	25.2352	15.9622	2.07065	0.00539146	0.0215959
7918157	VAV3	vav 3 guanine nucleotide exchange factor	25.4031	4.29451	52.5509	10.9694	2.06868	8.33116e-09	3.47071e-06
8115875	DRD1	dopamine receptor D1	9.62435	2.24694	19.8709	7.08757	2.06465	5.45766e-06	0.000155869
7944667	SORL1	sortilin-related receptor, L(DLR class) A repeats-containing	81.6476	13.792	168.538	53.6926	2.06421	1.39872e-06	6.53362e-05
8113709	LOX	lysyl oxidase	338.965	158.218	698.077	145.792	2.05944	2.96393e-05	0.000490586
7958202	CHST11	carbohydrate (chondroitin 4) sulfotransferase 11	136.788	28.5947	281.389	63.1465	2.05711	5.56806e-08	9.29478e-06
8111569	RANBP3L	RAN binding protein 3-like	83.7996	45.9929	172.376	75.659	2.05701	0.00168627	0.00911447
7918449	KCNA2	potassium voltage-gated channel, shaker-related subfamily, member 2	23.7445	7.60926	48.8081	16.9797	2.05555	1.71491e-05	0.000337868
8138805	CPVL	carboxypeptidase, vitellogenic-like	38.1594	13.5399	78.4363	21.3946	2.05549	8.7212e-06	0.000216621
8105487	RAB3C	RAB3C, member RAS oncogene family	35.6465	16.9539	73.2194	22.6701	2.05404	9.39485e-05	0.00109712
7929511	ENTPD1	ectonucleoside triphosphate diphosphohydrolase 1	134.438	45.1624	276.102	66.5137	2.05374	2.96998e-06	0.000105712
7990757	CTSH	cathepsin H	139.725	72.2373	286.829	103.19	2.05281	8.99701e-05	0.0010616
8077299	CNTN6	contactin 6	24.5544	12.0056	50.4021	34.9041	2.05267	0.00136349	0.00775729
8014369	CCL3	chemokine (C-C motif) ligand 3	39.4752	20.73	81.0069	53.6276	2.0521	0.000999267	0.00615685
8101828	TSPAN5	tetraspanin 5	12.146	2.01401	24.9106	13.8846	2.05093	0.000178721	0.00175625
8072757	CSF2RB	colony stimulating factor 2 receptor, beta, low-affinity (granulocyte-macrophage)	49.6694	13.4861	101.862	19.2795	2.0508	1.99502e-07	1.89255e-05
8112274	ELOVL7	ELOVL family member 7, elongation of long chain fatty acids (yeast)	70.9256	26.6838	145.162	46.7752	2.04668	1.78389e-05	0.000345142
7960865	SLC2A3	solute carrier family 2 (facilitated glucose transporter), member 3	177.12	52.283	362.139	237.736	2.0446	0.00201622	0.0104275
7954631	FAR2	fatty acyl CoA reductase 2	154.517	26.2819	315.572	62.7433	2.04232	1.91746e-08	5.50542e-06
8149071	ANGPT2	angiopoietin 2	83.1162	30.6359	169.703	79.9942	2.04175	0.000319129	0.0026523
7923917	FAIM3	Fas apoptotic inhibitory molecule 3	42.087	7.51602	85.92	25.4833	2.04149	4.5193e-07	3.02969e-05
8174103	GK	glycerol kinase	81.2228	16.7928	165.681	35.3506	2.03983	3.82633e-08	7.77323e-06
8080344	STAB1	stabilin 1	135.501	56.4013	276.263	59.6905	2.03882	2.09483e-05	0.000388315
8017867	FAM20A	family with sequence similarity 20, member A	37.6156	9.90378	76.6406	21.7988	2.03747	3.76718e-06	0.000123474
8123644	TUBB2A	tubulin, beta 2A	180.467	38.3577	367.647	97.2309	2.0372	1.99076e-06	8.14596e-05
7953428	CD4	CD4 molecule	86.1481	30.6455	175.499	49.1302	2.03718	1.72521e-05	0.000338349
8106743	VCAN	versican	264.956	88.1181	539.734	125.856	2.03707	2.13021e-06	8.49479e-05
7906348	CD1C	CD1c molecule	22.8129	8.41502	46.4399	24.2523	2.03568	0.000337485	0.00274968
8118158	AIF1	allograft inflammatory factor 1	94.1658	31.0286	191.371	37.3006	2.03227	2.29809e-06	8.91254e-05
7924029	LAMB3	laminin, beta 3	98.9584	30.4233	201.098	43.7571	2.03214	1.14249e-06	5.72149e-05
8149749	TNFRSF10D	tumor necrosis factor receptor superfamily, member 10d, decoy with truncated death domain	64.409	17.2924	130.802	92.6495	2.03079	0.00097627	0.00604978
8135774	PTPRZ1	protein tyrosine phosphatase, receptor-type, Z polypeptide 1	6.91519	0.478526	14.042	5.64366	2.0306	4.43036e-05	0.000651662
8044391	MERTK	c-mer proto-oncogene tyrosine kinase	90.9707	37.7335	184.521	68.1694	2.02835	9.87572e-05	0.00113663
8064451	SIRPB2	signal-regulatory protein beta 2	31.6952	6.66112	64.278	20.6512	2.02801	1.29053e-06	6.18939e-05
7909455	TRAF3IP3	TRAF3 interacting protein 3	22.3216	3.34056	45.2464	9.93366	2.02702	5.05711e-08	8.92622e-06
7984227	ANKDD1A	ankyrin repeat and death domain containing 1A	48.155	16.5172	97.607	20.3424	2.02693	5.02132e-06	0.000148529
8103254	SFRP2	secreted frizzled-related protein 2	313.672	153.899	635.558	237.01	2.02618	0.000586448	0.0041216
7953200	CCND2	cyclin D2	448.245	206.041	907.048	206.167	2.02355	8.57853e-05	0.00102856
8149629	GFRA2	GDNF family receptor alpha 2	117.15	67.2095	236.935	70.6652	2.0225	0.000310304	0.00260981
8117594	HIST1H2BM	histone cluster 1, H2bm	24.6349	3.23307	49.8097	28.009	2.02192	0.000561503	0.00398793
7992789	TNFRSF12A	tumor necrosis factor receptor superfamily, member 12A	36.0141	8.03404	72.7102	27.6374	2.01893	1.53124e-05	0.000315557
7936968	ADAM12	ADAM metallopeptidase domain 12	180.709	49.4469	364.106	81.0402	2.01488	5.98487e-07	3.71407e-05
8151101	MYBL1	v-myb myeloblastosis viral oncogene homolog (avian)-like 1	19.4151	4.20097	39.0568	6.67471	2.01167	2.9503e-08	7.21952e-06
7972297	ABCC4	ATP-binding cassette, sub-family C (CFTR/MRP), member 4	25.9634	5.65797	52.1956	5.82726	2.01035	1.49025e-09	1.39818e-06
7919591	FAM72D	family with sequence similarity 72, member D	19.5097	4.94791	39.1938	29.5203	2.00894	0.0064199	0.0246252
7906107	SEMA4A	sema domain, immunoglobulin domain (Ig), transmembrane domain (TM) and short cytoplasmic domain, (semaphorin) 4A	23.0594	2.49702	46.239	37.2095	2.00521	0.00315288	0.0144456
8129677	SGK1	serum/glucocorticoid regulated kinase 1	60.8648	8.54796	121.928	47.6169	2.00326	1.9022e-05	0.000362175
8033332	EMR4P	egf-like module containing, mucin-like, hormone receptor-like 4 pseudogene	13.4154	1.47881	26.8684	19.5902	2.0028	0.00297112	0.0138273
8059413	DOCK10	dedicator of cytokinesis 10	89.6848	22.6453	179.269	42.9436	1.99887	4.21216e-07	2.91621e-05
8081537	TRAT1	T cell receptor associated transmembrane adaptor 1	12.7175	2.69073	25.4125	10.0424	1.99823	1.70369e-05	0.00033658
8039180	LILRB5	leukocyte immunoglobulin-like receptor, subfamily B (with TM and ITIM domains), member 5	53.273	22.5096	106.45	18.0962	1.99821	8.01974e-06	0.000204144
8014316	CCL5	chemokine (C-C motif) ligand 5	86.6429	29.1303	173.105	49.4653	1.99791	2.72512e-05	0.000467591
8126269	TREML1	triggering receptor expressed on myeloid cells-like 1	34.4656	6.21574	68.8103	29.3723	1.99649	4.73507e-05	0.000682954
7961422	GRIN2B	glutamate receptor, ionotropic, N-methyl D-aspartate 2B	63.8254	35.1532	127.372	50.7907	1.99564	0.00065115	0.00446414
7986446	ALDH1A3	aldehyde dehydrogenase 1 family, member A3	39.6043	10.673	79.0341	18.2414	1.99559	3.23714e-06	0.000110824
8146500	LYN	v-yes-1 Yamaguchi sarcoma viral related oncogene homolog	169.926	41.5287	339.102	53.1062	1.99559	2.88105e-08	7.1311e-06
8163908	GGTA1	glycoprotein, alpha-galactosyltransferase 1 pseudogene	121.347	51.4731	241.997	62.9443	1.99426	7.04268e-05	0.000897379
7943413	BIRC3	baculoviral IAP repeat-containing 3	30.3186	5.07691	60.3795	15.9917	1.9915	1.30673e-07	1.47627e-05
8106393	F2R	coagulation factor II (thrombin) receptor	54.9245	11.1189	108.853	23.5167	1.98186	6.50762e-08	9.55842e-06
7948493	SLC15A3	solute carrier family 15, member 3	57.8898	12.9378	114.686	33.0474	1.98111	6.27496e-07	3.84972e-05
8002941	ADAMTS18	ADAM metallopeptidase with thrombospondin type 1 motif, 18	71.708	25.946	142.039	52.3324	1.9808	0.000196791	0.0018851
8085431	NUP210	nucleoporin 210kDa	21.7269	3.48462	43.023	13.521	1.98017	3.64377e-06	0.000121037
7965040	PHLDA1	pleckstrin homology-like domain, family A, member 1	36.7062	9.46171	72.6394	26.4463	1.97894	2.37254e-05	0.00042378
8105481	GAPT	GRB2-binding adaptor protein, transmembrane	17.3435	3.81294	34.2484	12.3081	1.97471	2.17334e-05	0.000398585
8038809	NKG7	natural killer cell group 7 sequence	57.5737	14.8105	113.601	43.9366	1.97313	2.24924e-05	0.000407702
8114805	FGF1	fibroblast growth factor 1 (acidic)	112.827	34.1919	222.086	43.3697	1.96838	4.78944e-07	3.154e-05
7936856	CHST15	carbohydrate (N-acetylgalactosamine 4-sulfate 6-O) sulfotransferase 15	39.6802	9.56185	78.105	17.9789	1.96836	6.36154e-07	3.89174e-05
8025255	STXBP2	syntaxin binding protein 2	32.6101	4.7443	64.1292	12.0149	1.96654	5.08136e-09	2.73555e-06
8105267	ITGA2	integrin, alpha 2 (CD49B, alpha 2 subunit of VLA-2 receptor)	19.1256	3.43884	37.5449	13.3228	1.96308	1.84745e-05	0.000353627
8019486	SECTM1	secreted and transmembrane 1	50.6184	12.6875	99.367	19.4033	1.96306	3.85933e-07	2.73378e-05
7946579	LYVE1	lymphatic vessel endothelial hyaluronan receptor 1	804.557	378.422	1579.24	410.57	1.96287	0.000282664	0.00243866
7906386	PYHIN1	pyrin and HIN domain family, member 1	42.286	8.68267	82.968	16.4182	1.96207	1.25108e-07	1.46417e-05
8066848	PREX1	phosphatidylinositol-3,4,5-trisphosphate-dependent Rac exchange factor 1	78.2221	12.4969	153.071	22.7822	1.95688	1.18451e-09	1.31349e-06
8168531	GPR174	G protein-coupled receptor 174	17.6287	4.15522	34.2665	11.1053	1.94378	4.16543e-05	0.000622905
8104746	NPR3	natriuretic peptide receptor C/guanylate cyclase C (atrionatriuretic peptide receptor C)	309.595	205.138	601.432	134.19	1.94264	0.000526963	0.00380537
8047738	NRP2	neuropilin 2	197.741	64.645	383.893	83.567	1.94139	5.60564e-06	0.000158623
7987405	RASGRP1	RAS guanyl releasing protein 1 (calcium and DAG-regulated)	30.1765	6.59606	58.5201	15.8335	1.93926	2.54574e-06	9.55053e-05
7929383	TMEM20	transmembrane protein 20	29.5473	12.7211	57.2338	17.581	1.93702	6.53052e-05	0.000855923
8047161	OBFC2A	oligonucleotide/oligosaccharide-binding fold containing 2A	247.204	38.4893	478.715	127.581	1.93651	4.96518e-07	3.25976e-05
8145281	SLC25A37	solute carrier family 25, member 37	126.041	30.7667	243.529	136.88	1.93214	0.000355724	0.00285295
8129649	C6orf192	chromosome 6 open reading frame 192	48.3186	11.3582	93.3567	32.9328	1.93211	2.88372e-05	0.00048363
8134814	PILRA	paired immunoglobin-like type 2 receptor alpha	49.0692	11.113	94.7599	30.8451	1.93115	7.62302e-06	0.000197301
8125530	HLA-DMB	major histocompatibility complex, class II, DM beta	276.447	106.48	533.273	175.586	1.92902	5.93968e-05	0.000800266
8030804	CD33	CD33 molecule	64.5672	23.0476	124.547	35.4267	1.92895	5.80552e-05	0.000787255
8013450	LGALS9B	lectin, galactoside-binding, soluble, 9B	80.5335	29.0885	155.021	65.5605	1.92493	0.000167659	0.0016653
7945232	ADAMTS15	ADAM metallopeptidase with thrombospondin type 1 motif, 15	144.526	62.6924	278.177	74.8855	1.92476	2.29588e-05	0.000413373
7967212	HPD	4-hydroxyphenylpyruvate dioxygenase	19.0333	3.4141	36.6276	9.78284	1.9244	2.01787e-06	8.19865e-05
8140556	HGF	hepatocyte growth factor (hepapoietin A; scatter factor)	36.6415	9.09966	70.4802	17.151	1.9235	1.53955e-06	6.89244e-05
7934920	LIPA	lipase A, lysosomal acid, cholesterol esterase	489.69	84.9543	941.676	432.42	1.923	0.000103956	0.00118007
8168749	SRPX2	sushi-repeat-containing protein, X-linked 2	589.586	207.618	1132.98	172.807	1.92164	1.0986e-06	5.59271e-05
7990818	BCL2A1	BCL2-related protein A1	17.2578	2.84272	33.1551	10.4177	1.92117	2.25927e-05	0.000408389
8025601	ICAM1	intercellular adhesion molecule 1	134.41	30.3542	257.884	237.751	1.91864	0.0164722	0.0494098
8034851	EMR3	egf-like module containing, mucin-like, hormone receptor-like 3	16.6394	2.83086	31.924	9.79036	1.91858	1.04329e-05	0.000243783
8132503	STK17A	serine/threonine kinase 17a	99.8024	17.7817	191.39	33.9833	1.91769	3.25772e-08	7.46296e-06
7926875	BAMBI	BMP and activin membrane-bound inhibitor homolog (Xenopus laevis)	22.6492	5.84301	43.3693	11.888	1.91482	4.23034e-06	0.000133181
7909214	RASSF5	Ras association (RalGDS/AF-6) domain family member 5	53.9481	10.4089	103.233	20.835	1.91356	2.76472e-07	2.27635e-05
8036503	RASGRP4	RAS guanyl releasing protein 4	30.5158	8.43118	58.3137	8.32995	1.91093	1.41561e-07	1.52419e-05
8127563	COL12A1	collagen, type XII, alpha 1	610.223	180.064	1165.23	214.393	1.90951	5.46091e-07	3.48947e-05
8009502	KCNJ2	potassium inwardly-rectifying channel, subfamily J, member 2	35.1453	9.57185	67.104	18.7653	1.90933	2.12849e-05	0.000392758
8031223	LILRB1	leukocyte immunoglobulin-like receptor, subfamily B (with TM and ITIM domains), member 1	25.0675	5.517	47.7929	11.1067	1.90657	3.19089e-07	2.4806e-05
7902527	PTGFR	prostaglandin F receptor (FP)	35.5224	8.30031	67.6934	20.118	1.90565	1.00719e-05	0.000239128
8102998	GYPA	glycophorin A (MNS blood group)	9.0317	1.35561	17.1848	12.97	1.90272	0.015649	0.0475418
8029914	GPR77	G protein-coupled receptor 77	19.4453	3.94824	36.9869	11.312	1.9021	2.31758e-06	8.94335e-05
7959834	GLT1D1	glycosyltransferase 1 domain containing 1	20.4654	3.59033	38.926	17.3247	1.90204	0.000930476	0.00582861
8053690	IGK@	immunoglobulin kappa locus	36.5893	24.6599	69.5496	40.5907	1.90082	0.00728778	0.0270804
7914342	FABP3	fatty acid binding protein 3, muscle and heart (mammary-derived growth inhibitor)	28.9134	10.211	54.9589	20.7135	1.90081	0.000495041	0.00363954
7937020	MKI67	antigen identified by monoclonal antibody Ki-67	12.6899	1.83655	24.0803	15.645	1.89759	0.00155937	0.00861454
8001030	PYCARD	PYD and CARD domain containing	71.4503	16.4636	135.395	27.8293	1.89496	2.26955e-07	1.9948e-05
7987145	FMN1	formin 1	17.26	3.60752	32.6839	6.46918	1.89362	1.41326e-07	1.52419e-05
8032608	C19orf28	chromosome 19 open reading frame 28	56.0644	6.16681	106.136	30.5113	1.8931	3.00358e-07	2.39552e-05
7947861	SPI1	spleen focus forming virus (SFFV) proviral integration oncogene spi1	51.2985	10.7883	97.0911	17.2312	1.89267	4.06719e-08	8.03512e-06
8109528	CYFIP2	cytoplasmic FMR1 interacting protein 2	32.804	6.22144	61.9718	17.1732	1.88915	2.08249e-06	8.41359e-05
8066117	SAMHD1	SAM domain and HD domain 1	315.666	74.9742	596.089	144.786	1.88835	1.25072e-06	6.09295e-05
7943218	PANX1	pannexin 1	64.9758	11.8342	122.587	18.1106	1.88666	9.12782e-09	3.63997e-06
8088813	PROK2	prokineticin 2	44.4935	8.81847	83.9101	44.7746	1.8859	0.00381325	0.016691
7966089	CMKLR1	chemokine-like receptor 1	108.905	36.1405	205.354	49.0839	1.88562	2.57414e-05	0.000449201
7935270	BLNK	B-cell linker	37.6789	11.8894	70.9826	10.3005	1.88388	1.01112e-06	5.27203e-05
7921882	OLFML2B	olfactomedin-like 2B	105.511	33.9852	198.611	37.2513	1.88238	2.16163e-06	8.54101e-05
8136200	CPA4	carboxypeptidase A4	12.4311	4.07219	23.3897	11.9422	1.88155	0.000502688	0.00368217
8035456	LRRC25	leucine rich repeat containing 25	38.0013	9.09502	71.4997	13.7186	1.88151	2.20675e-07	1.96364e-05
7935425	RRP12	ribosomal RNA processing 12 homolog (S. cerevisiae)	46.427	6.66077	87.3488	49.4011	1.88142	0.000245841	0.00219665
8064716	SIGLEC1	sialic acid binding Ig-like lectin 1, sialoadhesin	62.8457	25.3437	118.129	44.0645	1.87967	0.000646785	0.00444412
7940287	MS4A1	membrane-spanning 4-domains, subfamily A, member 1	23.5487	8.92865	44.247	17.5856	1.87896	0.00104086	0.00634058
7993478	ABCC1	ATP-binding cassette, sub-family C (CFTR/MRP), member 1	141.848	31.8777	266.484	43.9198	1.87865	3.15405e-07	2.46084e-05
7931914	IL2RA	interleukin 2 receptor, alpha	33.19	14.8334	62.2632	22.7164	1.87596	0.000402049	0.00311317
8069880	TIAM1	T-cell lymphoma invasion and metastasis 1	44.2087	7.04247	82.8318	24.3563	1.87365	5.74861e-06	0.000160445
7949588	CD248	CD248 molecule, endosialin	507.548	163.151	948.666	232.479	1.86912	7.80084e-06	0.000200697
8147145	ATP6V0D2	ATPase, H+ transporting, lysosomal 38kDa, V0 subunit d2	6.67086	0.622194	12.4645	6.38679	1.8685	0.000657628	0.00449667
8149638	DOK2	docking protein 2, 56kDa	35.3121	7.98129	65.8642	18.1084	1.8652	5.32151e-06	0.000154231
8035714	GMIP	GEM interacting protein	40.075	6.29397	74.6375	10.7543	1.86245	1.5583e-09	1.39818e-06
7965359	ATP2B1	ATPase, Ca++ transporting, plasma membrane 1	103.828	14.8554	193.327	24.5392	1.86199	4.59611e-10	1.01257e-06
8133314	NCF1	neutrophil cytosolic factor 1	62.146	17.9925	115.697	31.5573	1.8617	1.02972e-05	0.000242762
8160346	PTPLAD2	protein tyrosine phosphatase-like A domain containing 2	51.8178	11.3179	96.4095	18.7403	1.86055	6.03648e-07	3.73533e-05
7953291	CD9	CD9 molecule	168.591	38.4479	313.383	105.827	1.85884	9.91895e-05	0.00113796
8132092	INMT	indolethylamine N-methyltransferase	95.3506	40.4733	177.192	52.1524	1.85832	0.000160682	0.00161612
8031207	LILRA2	leukocyte immunoglobulin-like receptor, subfamily A (with TM domain), member 2	30.5699	7.98141	56.7236	18.0075	1.85554	0.000115738	0.00128139
8056113	LY75	lymphocyte antigen 75	17.29	2.80032	32.062	11.1678	1.85437	4.1294e-05	0.000619031
7936529	KIAA1598	KIAA1598	157.323	34.7396	291.727	43.4553	1.85432	7.8632e-08	1.09243e-05
7944185	CD3G	CD3g molecule, gamma (CD3-TCR complex)	28.7131	6.89239	53.1349	20.3919	1.85054	0.000138202	0.00145456
8100870	ADAMTS3	ADAM metallopeptidase with thrombospondin type 1 motif, 3	17.4521	6.68043	32.2882	7.94689	1.85011	1.246e-05	0.000272953
7908376	RGS18	regulator of G-protein signaling 18	11.619	1.8259	21.4932	6.7092	1.84984	1.75991e-05	0.000342348
8055688	RND3	Rho family GTPase 3	126.013	25.2582	233.094	67.3334	1.84976	6.83511e-06	0.000181713
8092578	ETV5	ets variant 5	46.123	8.33319	85.2893	18.8774	1.84917	3.64104e-07	2.66498e-05
8037005	TGFB1	transforming growth factor, beta 1	77.8553	11.9336	143.826	21.479	1.84735	4.65164e-09	2.63601e-06
8073056	APOBEC3A	apolipoprotein B mRNA editing enzyme, catalytic polypeptide-like 3A	32.5665	5.25392	60.1175	26.9279	1.84599	0.000373096	0.00294835
7938485	MICAL2	microtubule associated monoxygenase, calponin and LIM domain containing 2	34.8251	6.40582	64.2748	11.5742	1.84565	2.7904e-07	2.28473e-05
7927964	SRGN	serglycin	655.245	168.711	1209.24	179.227	1.84547	2.4771e-07	2.1149e-05
8140579	CACNA2D1	calcium channel, voltage-dependent, alpha 2/delta subunit 1	447.434	125.147	825.144	250.909	1.84417	7.70021e-05	0.000957459
8030860	FPR2	formyl peptide receptor 2	9.55782	1.44493	17.6161	6.03518	1.84311	5.94235e-05	0.000800266
8030563	SIGLEC16	sialic acid binding Ig-like lectin 16 (gene/pseudogene)	30.3035	7.95037	55.8484	23.9823	1.84297	0.000503725	0.00368828
8031213	LILRA1	leukocyte immunoglobulin-like receptor, subfamily A (with TM domain), member 1	34.3553	10.6049	63.3077	18.8543	1.84273	2.95518e-05	0.000490058
7986293	MCTP2	multiple C2 domains, transmembrane 2	17.3351	3.44976	31.9298	9.10689	1.84191	1.61832e-05	0.000324609
8063458	DOK5	docking protein 5	64.9505	21.3455	119.439	27.2741	1.83892	3.42179e-05	0.000541402
8145293	ADAM28	ADAM metallopeptidase domain 28	24.9362	8.051	45.8402	12.8019	1.8383	3.25752e-05	0.000523098
8030782	SIGLEC9	sialic acid binding Ig-like lectin 9	24.5503	3.56764	45.0843	9.0371	1.8364	3.73451e-08	7.77323e-06
8007757	FMNL1	formin-like 1	67.9183	18.5846	124.71	18.3332	1.83617	4.30589e-07	2.95296e-05
8127177	KLHL31	kelch-like 31 (Drosophila)	355.512	264.735	652.118	147.346	1.83431	0.000338979	0.00275714
7922200	SELP	selectin P (granule membrane protein 140kDa, antigen CD62)	59.4858	23.855	108.792	32.718	1.82887	0.000238845	0.00215412
8098328	GALNT7	UDP-N-acetyl-alpha-D-galactosamine:polypeptide N-acetylgalactosaminyltransferase 7 (GalNAc-T7)	26.1473	3.51909	47.7926	7.33028	1.82782	6.35772e-09	3.13865e-06
7923043	KCNT2	potassium channel, subfamily T, member 2	21.1212	4.19059	38.5765	8.28833	1.82643	8.35996e-07	4.76324e-05
7946033	HBB	hemoglobin, beta	2006.41	703.361	3661.89	803.009	1.8251	2.30894e-05	0.000415032
8170648	BGN	biglycan	362.874	133.611	662.28	109.047	1.8251	9.66914e-06	0.000232798
7921752	ARHGAP30	Rho GTPase activating protein 30	25.8996	4.96566	47.2287	8.21592	1.82353	3.90649e-08	7.7891e-06
8179351	CFB	complement factor B	59.2528	14.6821	107.996	41.662	1.82264	0.000567652	0.00402206
8171297	MID1	midline 1 (Opitz/BBB syndrome)	255.1	105.966	464.282	70.3816	1.82	1.07676e-05	0.000248254
8097080	SYNPO2	synaptopodin 2	110.016	34.4865	199.5	50.0735	1.81337	3.22126e-05	0.000519599
8124848	IER3	immediate early response 3	89.9	23.6928	162.974	89.6074	1.81284	0.000609793	0.00424399
8099967	RBM47	RNA binding motif protein 47	73.9505	10.8005	133.975	25.4202	1.81169	4.83916e-08	8.61211e-06
7974425	SAMD4A	sterile alpha motif domain containing 4A	99.9978	29.2097	180.878	19.7874	1.80882	7.43827e-07	4.3526e-05
7904025	WNT2B	wingless-type MMTV integration site family, member 2B	55.6261	8.73593	100.591	27.1913	1.80834	4.4048e-06	0.000136772
7934161	PRF1	perforin 1 (pore forming protein)	35.2471	8.53432	63.7379	22.5464	1.80832	0.000106006	0.001195
7957570	PLXNC1	plexin C1	67.0883	11.5128	121.266	31.6373	1.80756	4.17111e-06	0.000132128
7927681	BICC1	bicaudal C homolog 1 (Drosophila)	101.452	20.5048	183.322	36.0199	1.80698	8.7847e-07	4.89998e-05
7942123	CCND1	cyclin D1	460.849	220.195	832.193	180.405	1.80578	0.000912194	0.00574362
8092392	KLHL6	kelch-like 6 (Drosophila)	39.1899	5.43783	70.7031	15.7759	1.80411	3.58235e-07	2.66008e-05
8012013	CLEC10A	C-type lectin domain family 10, member A	26.3913	6.38686	47.581	17.1503	1.8029	0.000105785	0.00119453
7968344	ALOX5AP	arachidonate 5-lipoxygenase-activating protein	215.339	85.6267	388.122	107.582	1.80238	0.000249665	0.00221611
7953723	CLEC4A	C-type lectin domain family 4, member A	25.5772	4.61828	46.0642	7.2312	1.80099	5.3727e-08	9.07224e-06
8098214	TLL1	tolloid-like 1	51.3445	21.344	92.4157	24.2349	1.79991	0.000221003	0.00204516
8141843	RASA4	RAS p21 protein activator 4	155.51	50.0594	279.882	122.218	1.79977	0.000965572	0.00600596
7984217	PLEKHO2	pleckstrin homology domain containing, family O member 2	98.4916	35.3603	177.233	27.4228	1.79947	7.86693e-06	0.000201915
8130768	RNASET2	ribonuclease T2	39.9899	7.06934	71.9082	15.1085	1.79816	1.90846e-07	1.85121e-05
8178193	HLA-DRA	major histocompatibility complex, class II, DR alpha	1671.28	675.666	3001.71	500.739	1.79606	3.17694e-05	0.000515541
7898521	IGSF21	immunoglobin superfamily, member 21	21.3144	5.23177	38.232	14.7021	1.79371	0.000276116	0.00239271
8023757	CD226	CD226 molecule	20.9578	2.73943	37.5482	9.04433	1.79161	2.61221e-07	2.19732e-05
8039226	LILRA3	leukocyte immunoglobulin-like receptor, subfamily A (without TM domain), member 3	20.9692	4.09659	37.5286	10.4444	1.7897	1.09491e-05	0.000250241
7936673	RGS10	regulator of G-protein signaling 10	35.6565	6.38086	63.7337	11.9039	1.78743	1.85639e-07	1.81707e-05
8174692	SEPT6	septin 6	95.9779	18.251	171.553	16.8509	1.78742	2.73374e-09	2.12508e-06
8092418	ABCC5	ATP-binding cassette, sub-family C (CFTR/MRP), member 5	48.7026	11.3067	87.0359	19.2749	1.78709	2.40474e-06	9.17146e-05
8027837	CD22	CD22 molecule	20.1561	3.03956	36.0159	8.14287	1.78684	7.69903e-07	4.47741e-05
8063716	TUBB1	tubulin, beta 1	40.2802	9.56137	71.8616	34.0203	1.78404	0.00127014	0.00736958
7953981	ETV6	ets variant 6	193.482	25.71	345.157	41.6105	1.78393	5.65937e-10	1.1079e-06
7910680	GPR137B	G protein-coupled receptor 137B	184.506	49.8905	328.999	75.0091	1.78314	1.05835e-05	0.000244812
8044049	IL18RAP	interleukin 18 receptor accessory protein	11.2883	1.36644	20.1187	4.93348	1.78226	2.10589e-07	1.9202e-05
8019912	EMILIN2	elastin microfibril interfacer 2	68.233	18.8782	121.482	36.4824	1.7804	8.286e-05	0.00100468
7923907	IL10	interleukin 10	15.2777	1.68076	27.1881	6.95955	1.7796	1.48536e-06	6.74807e-05
7950701	ODZ4	odz, odd Oz/ten-m homolog 4 (Drosophila)	88.9547	28.1183	158.21	14.4123	1.77854	3.61333e-07	2.66471e-05
8005475	TRIM16L	tripartite motif-containing 16-like	286.262	82.7156	508.936	73.9171	1.77787	1.32104e-06	6.2659e-05
7899615	SERINC2	serine incorporator 2	57.4029	12.266	102.041	19.6873	1.77763	3.52095e-06	0.000118606
8033635	ADAMTS10	ADAM metallopeptidase with thrombospondin type 1 motif, 10	77.2037	16.8533	137.217	26.0463	1.77734	8.25454e-07	4.74009e-05
8002303	NQO1	NAD(P)H dehydrogenase, quinone 1	987.242	507.493	1754.64	246.7	1.77732	0.000471485	0.00351923
8119132	FGD2	FYVE, RhoGEF and PH domain containing 2	29.9383	11.3294	53.1985	13.3745	1.77694	7.14593e-05	0.000905179
8044499	SLC20A1	solute carrier family 20 (phosphate transporter), member 1	92.7171	14.0825	164.748	38.916	1.77689	3.80394e-07	2.7214e-05
8118149	LST1	leukocyte specific transcript 1	83.6482	16.3779	148.612	48.2001	1.77663	0.000142741	0.00149068
7920271	S100A4	S100 calcium binding protein A4	145.035	28.6726	257.647	43.539	1.77645	3.07127e-07	2.42462e-05
8104758	C5orf23	chromosome 5 open reading frame 23	391.715	244.227	695.657	137.008	1.77593	0.0012575	0.00732263
8009417	KPNA2	karyopherin alpha 2 (RAG cohort 1, importin alpha 1)	189.007	49.86	335.562	43.6634	1.77539	4.36029e-07	2.97134e-05
7908459	CFH	complement factor H	426.229	144.228	756.087	148.634	1.7739	3.67047e-05	0.000571987
8017843	SLC16A6	solute carrier family 16, member 6 (monocarboxylic acid transporter 7)	14.9303	1.71476	26.4318	7.8274	1.77035	8.57384e-06	0.000213939
8124211	GPLD1	glycosylphosphatidylinositol specific phospholipase D1	156.98	53.2985	277.56	45.4585	1.76811	3.05502e-05	0.000501423
7970864	HSPH1	heat shock 105kDa/110kDa protein 1	132.121	25.5902	233.592	29.2187	1.76802	7.05447e-08	1.01274e-05
7918284	TAF13	TAF13 RNA polymerase II, TATA box binding protein (TBP)-associated factor, 18kDa	80.1027	11.809	141.621	26.3057	1.76799	1.45566e-07	1.55543e-05
8112803	LHFPL2	lipoma HMGIC fusion partner-like 2	109.87	26.284	193.813	39.6244	1.76401	4.09384e-06	0.000130719
8043981	IL1R2	interleukin 1 receptor, type II	19.0385	3.60223	33.5725	15.6711	1.7634	0.000906758	0.00571545
8162236	SEMA4D	sema domain, immunoglobulin domain (Ig), transmembrane domain (TM) and short cytoplasmic domain, (semaphorin) 4D	29.2421	4.64774	51.5298	11.6147	1.76218	5.69643e-07	3.6009e-05
7925929	AKR1C3	aldo-keto reductase family 1, member C3 (3-alpha hydroxysteroid dehydrogenase, type II)	380.17	122.556	669.336	92.7856	1.76062	4.21398e-06	0.000132861
8175900	ARHGAP4	Rho GTPase activating protein 4	48.5994	12.8799	85.3247	13.6658	1.75567	1.68501e-06	7.28613e-05
8129573	MOXD1	monooxygenase, DBH-like 1	12.3264	2.42319	21.617	7.98405	1.75372	0.000234929	0.00213369
8021301	RAB27B	RAB27B, member RAS oncogene family	27.6536	4.70173	48.4784	13.4424	1.75306	8.1635e-06	0.000206748
7903507	FAM102B	family with sequence similarity 102, member B	74.0059	15.5502	129.673	23.709	1.7522	3.07389e-06	0.000108229
8005458	LGALS9C	lectin, galactoside-binding, soluble, 9C	62.6711	17.2433	109.806	36.7697	1.7521	9.89326e-05	0.00113683
7927425	WDFY4	WDFY family member 4	37.3002	6.05867	65.2246	15.0821	1.74864	8.78906e-07	4.89998e-05
8136067	TSPAN33	tetraspanin 33	52.2374	13.2431	91.2664	24.0322	1.74715	3.01816e-05	0.000495753
8014891	IKZF3	IKAROS family zinc finger 3 (Aiolos)	12.3855	2.94123	21.632	4.089	1.74655	1.12691e-06	5.69646e-05
7973110	RNASE2	ribonuclease, RNase A family, 2 (liver, eosinophil-derived neurotoxin)	14.694	2.58497	25.6632	7.31735	1.74651	2.16745e-05	0.000398242
8112615	ENC1	ectodermal-neural cortex 1 (with BTB-like domain)	25.5884	6.8137	44.6878	9.58391	1.74641	7.43104e-06	0.000194199
8162729	TRIM14	tripartite motif-containing 14	37.113	9.87024	64.7834	17.2605	1.74557	2.92848e-05	0.000488095
8167185	TIMP1	TIMP metallopeptidase inhibitor 1	629.604	121.011	1098.96	240.485	1.74548	1.17334e-06	5.83279e-05
8021653	SERPINB8	serpin peptidase inhibitor, clade B (ovalbumin), member 8	73.0837	17.229	127.562	30.2572	1.74542	6.74274e-06	0.000179479
7932530	PIP4K2A	phosphatidylinositol-5-phosphate 4-kinase, type II, alpha	207.829	28.0693	362.393	78.1028	1.74371	1.31638e-07	1.47627e-05
7951351	PDGFD	platelet derived growth factor D	125.024	44.2779	217.822	47.2914	1.74224	6.05964e-05	0.000810486
7978343	CMA1	chymase 1, mast cell	87.5901	31.4601	152.503	66.7927	1.7411	0.00172094	0.0092626
8141016	TFPI2	tissue factor pathway inhibitor 2	104.573	43.6718	182.01	56.5159	1.7405	0.000404786	0.00313211
8134552	ARPC1B	actin related protein 2/3 complex, subunit 1B, 41kDa	248.487	42.299	432.475	98.5407	1.74043	1.5699e-06	6.94186e-05
7988767	CYP19A1	cytochrome P450, family 19, subfamily A, polypeptide 1	8.44263	0.840965	14.6911	3.90211	1.74011	3.06185e-06	0.000108088
8051583	CYP1B1	cytochrome P450, family 1, subfamily B, polypeptide 1	83.1699	48.3498	144.705	60.9796	1.73987	0.00369644	0.0162934
8113130	MCTP1	multiple C2 domains, transmembrane 1	156.244	40.7088	271.4	45.4689	1.73703	1.6669e-06	7.23136e-05
8096808	CCDC109B	coiled-coil domain containing 109B	104.277	24.5698	181.098	36.032	1.73671	3.15844e-06	0.000110233
8163383	SUSD1	sushi domain containing 1	66.3562	19.5214	115.234	25.7233	1.7366	7.41777e-05	0.000931701
8075886	IL2RB	interleukin 2 receptor, beta	30.3493	7.0208	52.6762	13.3174	1.73566	1.27277e-05	0.000276072
7950933	NOX4	NADPH oxidase 4	76.0015	21.1323	131.891	19.3176	1.73538	4.56894e-06	0.000139359
8129410	THEMIS	thymocyte selection associated	13.0869	2.1346	22.6954	5.78137	1.73421	5.75201e-06	0.000160445
7959102	HSPB8	heat shock 22kDa protein 8	190.41	69.3694	329.841	66.0993	1.73227	0.000205682	0.00194261
8001800	CDH11	cadherin 11, type 2, OB-cadherin (osteoblast)	172.463	50.2928	298.484	45.0084	1.73071	3.6559e-06	0.000121062
8149825	STC1	stanniocalcin 1	37.3169	22.6045	64.5741	27.54	1.73043	0.00519679	0.0210448
8107920	SLC22A5	solute carrier family 22 (organic cation/carnitine transporter), member 5	68.0587	13.9542	117.756	16.6349	1.73022	2.15438e-07	1.94111e-05
7959267	P2RX4	purinergic receptor P2X, ligand-gated ion channel, 4	41.7937	3.88796	72.1597	24.3212	1.72657	1.58818e-05	0.000321139
8104601	BASP1	brain abundant, membrane attached signal protein 1	118.847	23.2927	205.161	47.4947	1.72627	1.08924e-05	0.000249794
8035351	JAK3	Janus kinase 3	16.5592	1.09235	28.5828	6.5547	1.7261	2.9153e-07	2.35124e-05
7958019	DRAM1	DNA-damage regulated autophagy modulator 1	66.2611	13.7442	114.28	24.5309	1.72469	9.67558e-06	0.000232798
8176174	MPP1	membrane protein, palmitoylated 1, 55kDa	281.33	35.7563	485.108	80.7766	1.72434	2.54927e-08	6.61397e-06
7900426	SMAP2	small ArfGAP2	230.297	33.8371	397.097	63.5231	1.72428	4.68268e-08	8.48317e-06
7948332	LPXN	leupaxin	140.706	9.89895	242.58	85.975	1.72403	2.58653e-05	0.000450269
7980152	LTBP2	latent transforming growth factor beta binding protein 2	151.962	52.3429	261.879	30.9726	1.72331	6.73728e-06	0.000179479
7958174	TXNRD1	thioredoxin reductase 1	89.4507	15.1284	154.071	27.3864	1.72241	1.27975e-07	1.47627e-05
8112202	PLK2	polo-like kinase 2 (Drosophila)	118.191	43.9128	203.564	51.7731	1.72233	0.00015349	0.00156384
7902205	IL12RB2	interleukin 12 receptor, beta 2	22.2121	5.77264	38.2221	9.44345	1.72078	3.78658e-05	0.00058662
8144880	SH2D4A	SH2 domain containing 4A	45.6284	10.0348	78.4968	14.2906	1.72035	1.64993e-06	7.21652e-05
8105663	NLN	neurolysin (metallopeptidase M3 family)	53.3033	12.4772	91.6725	11.9757	1.71983	5.24066e-07	3.39917e-05
8015031	CCR7	chemokine (C-C motif) receptor 7	25.0753	4.77044	43.0956	13.2383	1.71865	0.000185538	0.00179972
7922889	IVNS1ABP	influenza virus NS1A binding protein	165.794	46.1563	284.927	51.9501	1.71856	2.06977e-06	8.39227e-05
8175217	GPC4	glypican 4	53.0987	8.05147	91.2052	42.0961	1.71765	0.0016517	0.008967
7995492	ADCY7	adenylate cyclase 7	62.6308	19.0236	107.575	17.9417	1.7176	6.53678e-06	0.000175954
8151512	PAG1	phosphoprotein associated with glycosphingolipid microdomains 1	57.6702	11.491	98.9968	10.5904	1.7166	2.12055e-08	5.92015e-06
8135705	KCND2	potassium voltage-gated channel, Shal-related subfamily, member 2	83.5395	28.8348	143.307	31.191	1.71545	4.40803e-05	0.000648821
7974341	GNG2	guanine nucleotide binding protein (G protein), gamma 2	340.086	85.326	583.126	70.8374	1.71464	1.26757e-06	6.10644e-05
7995258	ZNF267	zinc finger protein 267	57.9515	7.62835	99.3428	29.2036	1.71424	1.19922e-05	0.000266777
8084206	B3GNT5	UDP-GlcNAc:betaGal beta-1,3-N-acetylglucosaminyltransferase 5	81.7514	22.5519	140.095	66.237	1.71367	0.00125089	0.00730037
8135576	TES	testis derived transcript (3 LIM domains)	194.713	48.7556	333.324	30.6337	1.71188	1.51225e-07	1.58657e-05
8001457	CES1	carboxylesterase 1 (monocyte/macrophage serine esterase 1)	1615.97	836.432	2763.8	497.45	1.7103	0.000897543	0.00566961
8007745	HEXIM1	hexamethylene bis-acetamide inducible 1	110.836	16.6707	189.542	43.8162	1.71011	3.91823e-07	2.75736e-05
8116835	GCNT2	glucosaminyl (N-acetyl) transferase 2, I-branching enzyme (I blood group)	12.4028	2.07578	21.2048	4.71953	1.70967	3.68108e-06	0.000121391
7946048	HBG1	hemoglobin, gamma A	21.3725	3.3063	36.5371	18.8115	1.70954	0.006836	0.0258484
8088979	VGLL3	vestigial like 3 (Drosophila)	387.555	153.277	662.287	106.773	1.70889	0.000158697	0.00160065
8114010	IRF1	interferon regulatory factor 1	89.0743	29.4246	152.043	109.562	1.70692	0.0145411	0.0450092
8136863	TMEM139	transmembrane protein 139	21.7806	6.72103	37.167	13.8617	1.70642	0.0015414	0.00854158
8118594	HLA-DPB1	major histocompatibility complex, class II, DP beta 1	1304.12	541.435	2222.55	663.76	1.70425	0.00250266	0.0121818
8172280	SLC9A7	solute carrier family 9 (sodium/hydrogen exchanger), member 7	33.292	7.67965	56.6916	16.3587	1.70286	0.00022379	0.00206297
8137670	PDGFA	platelet-derived growth factor alpha polypeptide	46.8197	14.4536	79.6681	11.6851	1.70159	8.82968e-06	0.000217799
7969986	TNFSF13B	tumor necrosis factor (ligand) superfamily, member 13b	58.2534	11.1207	99.1105	28.0395	1.70137	2.0972e-05	0.000388315
8049246	INPP5D	inositol polyphosphate-5-phosphatase, 145kDa	96.1076	16.8233	163.512	21.9598	1.70134	6.12293e-08	9.48048e-06
7929047	IFIT2	interferon-induced protein with tetratricopeptide repeats 2	49.9743	10.0432	84.9187	18.641	1.69925	2.69881e-05	0.000464187
8061416	CST7	cystatin F (leukocystatin)	54.9506	9.42178	93.3375	24.6914	1.69857	5.4474e-06	0.000155783
8105040	OSMR	oncostatin M receptor	213.462	52.1486	362.492	68.7347	1.69816	5.42723e-06	0.000155671
8026300	CD97	CD97 molecule	222.279	28.9367	376.879	75.4364	1.69552	3.24564e-07	2.51409e-05
8102232	LEF1	lymphoid enhancer-binding factor 1	32.0921	5.0098	54.3859	17.8937	1.69468	0.000116608	0.00128767
7985493	TM6SF1	transmembrane 6 superfamily member 1	55.5277	14.2019	94.0818	21.5138	1.69432	2.16072e-05	0.000398024
8083260	CPA3	carboxypeptidase A3 (mast cell)	142.763	47.746	241.69	85.6141	1.69294	0.000916539	0.00576592
7989023	RAB27A	RAB27A, member RAS oncogene family	41.393	6.03304	70.0506	10.1151	1.69233	4.48164e-08	8.46558e-06
7918533	ADORA3	adenosine A3 receptor	24.0619	5.30289	40.7095	11.5157	1.69187	4.62162e-05	0.000671434
8123651	TUBB2B	tubulin, beta 2B	19.3172	1.92228	32.6758	10.0716	1.69154	2.11138e-05	0.00039027
7968484	BRCA2	breast cancer 2, early onset	11.1593	0.964038	18.8676	4.95852	1.69074	2.5568e-06	9.57532e-05
8073088	APOBEC3G	apolipoprotein B mRNA editing enzyme, catalytic polypeptide-like 3G	33.594	4.34953	56.7393	9.2129	1.68897	3.67721e-08	7.77323e-06
8043602	NCAPH	non-SMC condensin I complex, subunit H	16.3621	2.33317	27.5818	11.7869	1.68571	0.000344648	0.00278904
7993638	TMC5	transmembrane channel-like 5	20.4867	8.68301	34.5226	13.5322	1.68512	0.0066151	0.0252481
8082012	SLC15A2	solute carrier family 15 (H+/peptide transporter), member 2	18.0842	3.2561	30.4669	5.88982	1.68473	1.85526e-06	7.86439e-05
7952490	FEZ1	fasciculation and elongation protein zeta 1 (zygin I)	22.4084	3.5952	37.7313	7.56599	1.6838	2.86731e-06	0.000103111
7935180	PDLIM1	PDZ and LIM domain 1	365.049	70.4312	614.469	116.778	1.68325	1.01052e-06	5.27203e-05
8156290	CKS2	CDC28 protein kinase regulatory subunit 2	31.7058	9.01024	53.3279	27.5996	1.68196	0.00738073	0.0273416
8110106	HRH2	histamine receptor H2	17.7014	2.81473	29.7615	4.93534	1.6813	8.92279e-08	1.17879e-05
7963946	MMP19	matrix metallopeptidase 19	101.197	21.4509	170.133	61.8304	1.6812	0.000678694	0.0046017
7945146	KCNJ5	potassium inwardly-rectifying channel, subfamily J, member 5	32.8036	6.10904	55.1278	18.7205	1.68054	9.18998e-05	0.00107787
7929288	EXOC6	exocyst complex component 6	60.5914	12.3163	101.786	21.1237	1.67988	8.00685e-06	0.000204144
7906021	MSTO1	misato homolog 1 (Drosophila)	119.642	25.1259	200.976	76.9731	1.67981	0.00076976	0.00504019
8162719	HEMGN	hemogen	17.6178	1.94881	29.5666	12.8689	1.67823	0.00207639	0.0106358
8094743	RHOH	ras homolog gene family, member H	18.0707	1.90393	30.3245	7.31992	1.6781	7.67894e-06	0.000198363
8063497	CASS4	Cas scaffolding protein family member 4	13.7109	1.23301	23.0067	6.54783	1.67799	1.69866e-05	0.000335894
8000582	SULT1A2	sulfotransferase family, cytosolic, 1A, phenol-preferring, member 2	63.1811	30.2467	106.015	39.0617	1.67796	0.00988662	0.0338741
7955589	NR4A1	nuclear receptor subfamily 4, group A, member 1	71.4255	19.4676	119.813	76.6563	1.67745	0.00911233	0.0318362
8151447	IL7	interleukin 7	9.11926	0.910627	15.2898	3.26928	1.67665	1.89022e-06	7.95002e-05
8112409	SGTB	small glutamine-rich tetratricopeptide repeat (TPR)-containing, beta	56.0458	8.60952	93.7888	13.6977	1.67343	4.39736e-08	8.45472e-06
7940191	STX3	syntaxin 3	70.3649	11.6503	117.724	10.5365	1.67306	7.45543e-09	3.34469e-06
8154100	VLDLR	very low density lipoprotein receptor	544.916	173.201	911.667	162.164	1.67304	0.000200024	0.0019061
7963851	KIAA0748	KIAA0748	20.8217	3.14534	34.8207	7.65759	1.67232	3.21631e-06	0.000110814
8106098	MAP1B	microtubule-associated protein 1B	515.174	187.758	861.442	151.443	1.67214	0.000144631	0.00150459
8123609	SERPINB9	serpin peptidase inhibitor, clade B (ovalbumin), member 9	122.627	31.2341	204.966	42.5075	1.67146	1.74284e-05	0.000340566
8115147	CD74	CD74 molecule, major histocompatibility complex, class II invariant chain	1418.88	459.513	2370.73	315.877	1.67084	1.19311e-05	0.000266363
8167334	WAS	Wiskott-Aldrich syndrome (eczema-thrombocytopenia)	36.6332	7.6576	61.184	10.6205	1.67018	1.37114e-06	6.44268e-05
8052269	CCDC88A	coiled-coil domain containing 88A	146.873	11.3744	245.249	60.0209	1.66981	2.32106e-06	8.94335e-05
8066619	PLTP	phospholipid transfer protein	768.208	219.908	1280.91	426.144	1.6674	0.000855769	0.00546166
8108217	TGFBI	transforming growth factor, beta-induced, 68kDa	202.232	56.7015	336.975	65.488	1.66627	5.19052e-05	0.000730186
7906056	MSTO2P	misato homolog 2 pseudogene	117.372	26.0567	195.559	76.3735	1.66615	0.00139925	0.00792309
7976567	BDKRB1	bradykinin receptor B1	19.9577	2.52366	33.2479	10.6993	1.66592	0.000558414	0.00397123
8005809	LGALS9	lectin, galactoside-binding, soluble, 9	75.5308	13.4299	125.804	49.6853	1.66559	0.00038884	0.00304623
7908125	RGL1	ral guanine nucleotide dissociation stimulator-like 1	351.655	108.115	585.557	91.0267	1.66515	1.36524e-05	0.000290505
8094340	MIR218-1	microRNA 218-1	15.3227	3.91014	25.5027	4.29135	1.66438	7.89896e-06	0.000202496
8034940	NOTCH3	Notch homolog 3 (Drosophila)	203.576	40.8551	338.795	68.3437	1.66422	5.26654e-06	0.000153121
8101757	GPRIN3	GPRIN family member 3	67.4331	12.4239	112.192	36.1929	1.66375	9.11545e-05	0.00107232
7956046	DGKA	diacylglycerol kinase, alpha 80kDa	77.2882	15.4307	128.544	23.3172	1.66318	1.26165e-06	6.1056e-05
8048432	CYP27A1	cytochrome P450, family 27, subfamily A, polypeptide 1	81.8586	10.0634	136.124	79.1096	1.66292	0.00697539	0.0262556
7995237	AHSP	alpha hemoglobin stabilizing protein	12.4481	0.732646	20.6937	6.94711	1.66239	0.000222849	0.00205635
7934979	ANKRD1	ankyrin repeat domain 1 (cardiac muscle)	9.29374	1.12512	15.4497	6.78391	1.66238	0.00234359	0.0116203
7905116	PLEKHO1	pleckstrin homology domain containing, family O member 1	48.0054	7.49062	79.7098	14.8054	1.66043	4.27508e-07	2.9412e-05
7986350	ARRDC4	arrestin domain containing 4	94.9652	30.4481	157.682	36.4492	1.66042	9.65022e-05	0.00111785
8059854	ARL4C	ADP-ribosylation factor-like 4C	26.2978	5.43959	43.602	10.4603	1.65801	2.2949e-05	0.000413373
8043470	IGKV3D-11	immunoglobulin kappa variable 3D-11	23.8219	9.69834	39.4176	20.4192	1.65468	0.00767365	0.0281164
8146967	CRISPLD1	cysteine-rich secretory protein LCCL domain containing 1	12.2779	2.58823	20.3085	6.24763	1.65407	0.000368778	0.00292281
8051762	SLC8A1	solute carrier family 8 (sodium/calcium exchanger), member 1	49.5771	7.57668	81.9895	12.4139	1.65378	9.58157e-08	1.23099e-05
7988644	ATP8B4	ATPase, class I, type 8B, member 4	47.5167	7.52474	78.5487	20.1578	1.65308	5.00745e-05	0.000711091
8044818	PCDP1	primary ciliary dyskinesia protein 1	27.6039	9.65742	45.6187	13.1963	1.65261	0.000339294	0.00275714
7906475	FCRL6	Fc receptor-like 6	22.457	3.66871	37.0709	9.59364	1.65075	1.12808e-05	0.000255788
7901054	PLK3	polo-like kinase 3 (Drosophila)	65.9851	14.4473	108.897	41.1958	1.65033	0.000217717	0.00201995
8174076	GLA	galactosidase, alpha	83.2884	15.6544	137.408	45.9784	1.64978	0.000389881	0.00304965
8057990	ANKRD44	ankyrin repeat domain 44	86.6319	15.1067	142.886	13.747	1.64934	2.3617e-08	6.20204e-06
7902104	PDE4B	phosphodiesterase 4B, cAMP-specific (phosphodiesterase E4 dunce homolog, Drosophila)	27.7572	5.6176	45.7695	11.8401	1.64892	8.24372e-05	0.00100407
8100798	SULT1B1	sulfotransferase family, cytosolic, 1B, member 1	9.78115	1.27228	16.1137	3.00442	1.64742	4.11225e-07	2.8751e-05
8005171	TRPV2	transient receptor potential cation channel, subfamily V, member 2	48.0358	8.38073	79.1263	18.6956	1.64724	7.82044e-06	0.000200961
8020903	GALNT1	UDP-N-acetyl-alpha-D-galactosamine:polypeptide N-acetylgalactosaminyltransferase 1 (GalNAc-T1)	173.512	44.3491	285.352	34.8929	1.64457	1.90707e-06	7.9796e-05
8157650	PTGS1	prostaglandin-endoperoxide synthase 1 (prostaglandin G/H synthase and cyclooxygenase)	46.6406	10.0343	76.6747	13.0664	1.64395	2.30119e-06	8.91254e-05
8056491	SCN9A	sodium channel, voltage-gated, type IX, alpha subunit	45.5175	14.8212	74.8276	13.5238	1.64393	8.3036e-05	0.00100624
8018305	HN1	hematological and neurological expressed 1	57.8973	6.97575	95.1685	11.9823	1.64375	1.08852e-08	4.04141e-06
7913694	FUCA1	fucosidase, alpha-L- 1, tissue	96.4717	16.5935	158.494	47.8069	1.64291	0.000117894	0.00129725
7975453	SNORD56B	small nucleolar RNA, C/D box 56B	7.08689	0.80571	11.6395	6.2811	1.6424	0.00272992	0.0129943
8173745	CYSLTR1	cysteinyl leukotriene receptor 1	84.1411	26.7868	138.025	33.8232	1.6404	0.000180955	0.00176801
8114572	HBEGF	heparin-binding EGF-like growth factor	113.904	23.7096	186.682	100.065	1.63894	0.00461961	0.0192713
8023575	CCBE1	collagen and calcium binding EGF domains 1	27.5098	6.79689	45.0576	11.7231	1.63787	7.70236e-05	0.000957459
8021528	TNFRSF11A	tumor necrosis factor receptor superfamily, member 11a, NFKB activator	20.9278	2.78589	34.2764	11.875	1.63784	0.000174516	0.00172387
8091260	SLC9A9	solute carrier family 9 (sodium/hydrogen exchanger), member 9	147.131	30.0237	240.815	31.9312	1.63674	8.327e-07	4.76324e-05
7941444	CTSW	cathepsin W	29.9191	7.15161	48.9553	16.0696	1.63625	0.000974984	0.00604529
8096004	BMP2K	BMP2 inducible kinase	139.235	22.9248	227.739	39.4214	1.63564	1.08478e-06	5.53548e-05
8061579	TPX2	TPX2, microtubule-associated, homolog (Xenopus laevis)	14.3899	3.07568	23.5363	7.76633	1.63561	0.000247952	0.00220636
8022747	B4GALT6	UDP-Gal:betaGlcNAc beta 1,4- galactosyltransferase, polypeptide 6	217.515	120.056	355.488	147.315	1.63431	0.00791224	0.0287614
8069252	PCBP3	poly(rC) binding protein 3	72.2472	18.838	117.993	26.185	1.63318	6.54153e-05	0.000856325
7965964	SLC41A2	solute carrier family 41, member 2	162.456	32.4805	265.283	33.8732	1.63295	2.81378e-07	2.28648e-05
8130408	IPCEF1	interaction protein for cytohesin exchange factors 1	20.7708	2.26115	33.9081	7.85516	1.63249	2.86817e-06	0.000103111
7904287	CD2	CD2 molecule	28.6045	5.0663	46.6928	9.09101	1.63236	1.44871e-06	6.63757e-05
7966052	CRY1	cryptochrome 1 (photolyase-like)	38.7805	6.91277	63.3018	12.1904	1.63231	4.84957e-06	0.000145853
8140534	SEMA3C	sema domain, immunoglobulin domain (Ig), short basic domain, secreted, (semaphorin) 3C	722.323	279.12	1178.76	296.335	1.6319	0.00021742	0.00201894
8077103	TYMP	thymidine phosphorylase	75.6699	12.7087	123.421	24.4947	1.63105	2.63982e-06	9.81795e-05
8162759	TBC1D2	TBC1 domain family, member 2	41.5516	4.25964	67.7129	20.8202	1.62961	4.62689e-05	0.000671434
8077851	HRH1	histamine receptor H1	31.1563	6.57915	50.7594	11.0606	1.62918	6.34236e-05	0.000839437
7995697	LPCAT2	lysophosphatidylcholine acyltransferase 2	175.163	37.2474	285.337	60.4701	1.62898	1.92744e-05	0.00036601
7914184	PTAFR	platelet-activating factor receptor	42.6562	13.8789	69.4831	8.01942	1.62891	9.09966e-06	0.00022281
8141950	RELN	reelin	19.4878	3.28298	31.7349	11.1256	1.62845	0.00105218	0.00638423
8054308	TBC1D8	TBC1 domain family, member 8 (with GRAM domain)	72.3666	8.49764	117.84	33.863	1.62838	2.19942e-05	0.000401803
8103601	DDX60L	DEAD (Asp-Glu-Ala-Asp) box polypeptide 60-like	80.01	15.1853	130.265	27.7185	1.62811	2.18898e-05	0.000400829
7922846	FAM129A	family with sequence similarity 129, member A	98.4916	11.4529	160.315	19.3409	1.62771	8.38101e-09	3.47071e-06
8116921	EDN1	endothelin 1	88.5209	30.6711	143.961	37.4898	1.62629	0.000498403	0.00365677
7989277	MYO1E	myosin IE	109.063	11.15	177.027	29.662	1.62316	8.53562e-08	1.15601e-05
7988921	MYO5A	myosin VA (heavy chain 12, myoxin)	204.809	43.543	332.024	32.3076	1.62114	4.49648e-07	3.02585e-05
8168524	P2RY10	purinergic receptor P2Y, G-protein coupled, 10	12.2052	1.51115	19.7701	3.544	1.61981	6.88675e-07	4.16571e-05
7934570	KCNMA1	potassium large conductance calcium-activated channel, subfamily M, alpha member 1	17.3883	2.99996	28.1616	11.0414	1.61958	0.00183591	0.00973274
8014391	CCL3L1	chemokine (C-C motif) ligand 3-like 1	74.5101	35.1121	120.628	64.6973	1.61895	0.0124213	0.0400539
8050227	UNQ5830	AILT5830	21.3039	6.35667	34.4461	7.46986	1.61689	7.83318e-05	0.000966646
7918657	PTPN22	protein tyrosine phosphatase, non-receptor type 22 (lymphoid)	30.0379	7.33435	48.567	13.1641	1.61686	0.000164608	0.00164126
8054611	NCRNA00152	non-protein coding RNA 152	370.143	93.4062	597.543	66.1621	1.61436	1.98762e-06	8.14596e-05
8026638	MYO9B	myosin IXB	113.519	12.2551	183.078	22.1177	1.61275	4.54713e-09	2.63601e-06
8014115	MYO1D	myosin ID	160.252	22.9478	258.42	34.3637	1.61258	9.70956e-08	1.23099e-05
8023995	FSTL3	follistatin-like 3 (secreted glycoprotein)	168.353	59.798	271.183	33.9636	1.6108	8.15199e-05	0.000995153
8137680	ADAP1	ArfGAP with dual PH domains 1	20.0141	3.89237	32.2198	6.21009	1.60985	8.72156e-06	0.000216621
7981530	GPR132	G protein-coupled receptor 132	22.3733	3.24181	36.002	8.0448	1.60915	3.58815e-06	0.00011998
8040103	ID2	inhibitor of DNA binding 2, dominant negative helix-loop-helix protein	244.887	42.5659	393.458	75.7861	1.60669	2.51645e-06	9.48601e-05
8129482	SAMD3	sterile alpha motif domain containing 3	9.6596	0.655961	15.5176	3.26589	1.60645	9.11139e-07	4.99248e-05
8057887	STK17B	serine/threonine kinase 17b	485.91	100.155	780.516	117.935	1.6063	1.5952e-06	6.99616e-05
7952249	USP2	ubiquitin specific peptidase 2	21.4913	3.81202	34.5183	14.043	1.60615	0.00130859	0.00752849
7940226	MS4A2	membrane-spanning 4-domains, subfamily A, member 2 (Fc fragment of IgE, high affinity I, receptor for; beta polypeptide)	21.9316	5.20702	35.2248	9.48949	1.60612	0.00012342	0.00134228
7924450	DUSP10	dual specificity phosphatase 10	66.8208	23.311	107.23	22.4259	1.60474	0.000244074	0.00218449
8096733	SGMS2	sphingomyelin synthase 2	79.3138	12.4687	127.204	31.3597	1.6038	4.1745e-05	0.000623396
8014974	TOP2A	topoisomerase (DNA) II alpha 170kDa	7.78646	0.545719	12.4842	5.0151	1.60332	0.000299741	0.00254821
7973067	PNP	purine nucleoside phosphorylase	168.823	38.3051	270.649	135.699	1.60315	0.00878336	0.0310423
7994603	SPN	sialophorin	14.8523	1.91122	23.7984	3.97388	1.60234	7.08621e-07	4.22699e-05
8130674	PDE10A	phosphodiesterase 10A	39.2957	9.2321	62.942	11.1515	1.60175	8.02013e-06	0.000204144
8094301	SLIT2	slit homolog 2 (Drosophila)	173.689	51.1232	278.176	57.1198	1.60157	0.000221557	0.00204707
8031374	FCAR	Fc fragment of IgA, receptor for	27.4277	3.80488	43.9259	13.591	1.60151	0.000243759	0.00218349
8042310	SLC1A4	solute carrier family 1 (glutamate/neutral amino acid transporter), member 4	68.4435	18.6899	109.545	24.2564	1.60051	4.09251e-05	0.000615849
8163002	KLF4	Kruppel-like factor 4 (gut)	188.57	65.9266	301.802	151.851	1.60048	0.00840557	0.0300574
7994280	IL4R	interleukin 4 receptor	73.6808	12.3192	117.916	10.4006	1.60036	3.8942e-08	7.7891e-06
7915286	PPT1	palmitoyl-protein thioesterase 1	371.978	103.204	594.822	152.753	1.59908	0.00024686	0.00220296
8140367	CCL24	chemokine (C-C motif) ligand 24	23.4061	6.02486	37.4225	15.723	1.59884	0.00892815	0.0314046
8122365	GPR126	G protein-coupled receptor 126	30.8214	7.06523	49.271	9.38384	1.5986	3.27704e-05	0.000525058
7979260	GMFB	glia maturation factor, beta	200.581	34.3459	320.56	64.8737	1.59815	1.10735e-05	0.000252602
8078014	SLC6A6	solute carrier family 6 (neurotransmitter transporter, taurine), member 6	195.381	41.1347	312.248	77.2503	1.59815	4.35116e-05	0.000641766
7944179	CD3E	CD3e molecule, epsilon (CD3-TCR complex)	45.4666	11.5644	72.5867	18.8498	1.59648	0.000146811	0.00151845
8099326	SLC2A9	solute carrier family 2 (facilitated glucose transporter), member 9	16.963	2.37236	27.0764	5.01219	1.59621	1.90523e-06	7.9796e-05
7953333	CD27	CD27 molecule	15.6593	3.77188	24.9872	5.26903	1.59568	3.97941e-05	0.000605601
7938880	HTATIP2	HIV-1 Tat interactive protein 2, 30kDa	84.833	19.3413	135.322	22.1276	1.59516	4.02516e-06	0.000129177
8101449	HPSE	heparanase	12.5464	2.17254	20.0023	4.6897	1.59427	1.31699e-05	0.000281908
8078729	MYD88	myeloid differentiation primary response gene (88)	146.329	25.77	233.202	38.9058	1.59369	9.72325e-07	5.1563e-05
7957417	TMTC2	transmembrane and tetratricopeptide repeat containing 2	37.8344	9.07881	60.2514	8.35589	1.5925	3.60667e-06	0.000120413
8160756	DCAF12	DDB1 and CUL4 associated factor 12	211.034	33.5989	335.969	86.9367	1.59202	2.08391e-05	0.000386853
8130628	AGPAT4	1-acylglycerol-3-phosphate O-acyltransferase 4 (lysophosphatidic acid acyltransferase, delta)	43.1274	4.22637	68.6569	10.8804	1.59196	1.14034e-07	1.36422e-05
8160452	CDKN2B	cyclin-dependent kinase inhibitor 2B (p15, inhibits CDK4)	179.854	46.3455	286.241	54.5716	1.59152	4.29683e-05	0.000636633
7940582	BEST1	bestrophin 1	56.8592	8.56661	90.4682	23.0371	1.59109	5.06173e-05	0.000717528
8151056	CYP7B1	cytochrome P450, family 7, subfamily B, polypeptide 1	142.608	26.8143	226.845	100.321	1.59069	0.00345835	0.0154957
8045349	MGAT5	mannosyl (alpha-1,6-)-glycoprotein beta-1,6-N-acetyl-glucosaminyltransferase	86.8577	10.1882	138.019	22.4956	1.58902	8.84317e-07	4.90633e-05
8121601	FAM26E	family with sequence similarity 26, member E	122.695	46.9611	194.902	49.2798	1.58851	0.00110476	0.00662671
8137264	TMEM176A	transmembrane protein 176A	272.241	104.49	432.292	126.274	1.5879	0.00338659	0.0152407
7961059	KLRB1	killer cell lectin-like receptor subfamily B, member 1	10.8828	1.04091	17.2793	2.65724	1.58777	2.05832e-07	1.89419e-05
8132347	GPR141	G protein-coupled receptor 141	10.3195	1.87419	16.3788	4.5372	1.58717	6.77161e-05	0.000875795
7909708	CENPF	centromere protein F, 350/400ka (mitosin)	10.7351	1.74955	17.036	6.96673	1.58694	0.000710766	0.0047533
8129924	TXLNB	taxilin beta	18.729	2.87452	29.7187	7.05394	1.58678	2.20447e-05	0.000401957
8148070	COL14A1	collagen, type XIV, alpha 1	112.026	26.9736	177.752	45.8668	1.5867	0.000230214	0.00210685
7927936	DDX21	DEAD (Asp-Glu-Ala-Asp) box polypeptide 21	99.5837	11.4866	157.953	31.3147	1.58614	1.66159e-06	7.22844e-05
7978351	CTSG	cathepsin G	48.1361	13.2903	76.2912	26.765	1.58491	0.00440579	0.0186613
7965403	LUM	lumican	1061.19	220.903	1680.77	246.776	1.58386	4.40792e-06	0.000136772
7940643	ASRGL1	asparaginase like 1	21.9956	5.58035	34.8291	5.44308	1.58346	1.21068e-05	0.000268771
8109344	GM2A	GM2 ganglioside activator	409.191	96.9067	647.528	157.737	1.58246	5.37743e-05	0.000747564
7924150	TMEM206	transmembrane protein 206	12.6397	2.40579	19.9932	4.07888	1.58178	1.57188e-05	0.000319876
7982889	NUSAP1	nucleolar and spindle associated protein 1	9.34077	0.969396	14.7721	3.33229	1.58146	5.59436e-06	0.000158512
7906443	FCER1A	Fc fragment of IgE, high affinity I, receptor for; alpha polypeptide	27.4452	7.33131	43.3592	10.3334	1.57985	0.000204916	0.00193878
8082058	CSTA	cystatin A (stefin A)	64.6138	10.5267	102.066	28.5232	1.57963	0.000138845	0.00145991
8149258	MFHAS1	malignant fibrous histiocytoma amplified sequence 1	49.6109	7.21013	78.3454	13.1453	1.5792	1.37327e-06	6.44268e-05
7954143	PTPRO	protein tyrosine phosphatase, receptor type, O	10.5663	1.64277	16.6605	3.58373	1.57676	1.27305e-05	0.000276072
7951397	CASP1	caspase 1, apoptosis-related cysteine peptidase (interleukin 1, beta, convertase)	58.4479	10.7929	92.1418	18.7363	1.57648	1.11357e-05	0.000253274
7994659	MVP	major vault protein	59.3987	10.466	93.4863	13.0562	1.57388	9.59564e-07	5.12977e-05
7913869	STMN1	stathmin 1	67.4186	8.03493	106.093	27.1938	1.57364	6.04177e-05	0.000809101
8169984	HPRT1	hypoxanthine phosphoribosyltransferase 1	47.6136	3.94265	74.8781	10.4727	1.57262	2.2292e-08	5.92637e-06
8162394	ASPN	asporin	174.992	53.7281	274.968	63.8606	1.57132	0.000346303	0.0027982
8115851	STC2	stanniocalcin 2	23.6475	6.49821	37.1387	8.5729	1.57051	0.000236543	0.00214202
8040190	GRHL1	grainyhead-like 1 (Drosophila)	29.5487	5.31642	46.4016	17.6781	1.57034	0.00363219	0.016081
8159521	PTGDS	prostaglandin D2 synthase 21kDa (brain)	34.7083	7.20503	54.4583	14.5956	1.56903	0.000660569	0.00451148
8085914	SLC4A7	solute carrier family 4, sodium bicarbonate cotransporter, member 7	49.1512	4.63537	77.0793	13.7332	1.56821	9.865e-07	5.18129e-05
8116980	RNF182	ring finger protein 182	19.4427	2.69422	30.4687	9.83935	1.56711	0.000230831	0.0021116
8136045	IRF5	interferon regulatory factor 5	25.7812	4.95263	40.4015	8.30004	1.56709	1.56783e-05	0.000319713
8168447	CXorf26	chromosome X open reading frame 26	34.6118	4.51779	54.1773	8.95636	1.56528	1.05837e-06	5.47859e-05
8113491	STARD4	StAR-related lipid transfer (START) domain containing 4	14.0287	1.93044	21.9571	4.67299	1.56515	2.8554e-05	0.00048131
8084951	LRRC33	leucine rich repeat containing 33	72.5175	14.7314	113.48	27.4803	1.56487	5.68204e-05	0.000775885
8068105	BACH1	BTB and CNC homology 1, basic leucine zipper transcription factor 1	69.9063	10.0981	109.351	19.0717	1.56425	2.50098e-06	9.46506e-05
7928208	SLC29A3	solute carrier family 29 (nucleoside transporters), member 3	61.6673	11.4855	96.3603	38.1086	1.56258	0.00229538	0.0114418
7942957	PRSS23	protease, serine, 23	42.1318	12.1908	65.8134	17.5428	1.56208	0.000422815	0.00324133
8156060	TLE4	transducin-like enhancer of split 4 (E(sp1) homolog, Drosophila)	57.0712	11.566	89.1055	13.0518	1.5613	7.05547e-06	0.00018551
7907893	MR1	major histocompatibility complex, class I-related	113.142	15.4812	176.468	24.5039	1.5597	1.88648e-07	1.83816e-05
7980958	LGMN	legumain	1056.98	358.386	1647.65	357.616	1.55883	0.000538894	0.00386947
8149574	CSGALNACT1	chondroitin sulfate N-acetylgalactosaminyltransferase 1	42.5554	7.58433	66.3146	7.59806	1.55831	3.43168e-07	2.62049e-05
8033207	DENND1C	DENN/MADD domain containing 1C	20.1466	3.9876	31.394	9.85876	1.55827	0.000643669	0.00442694
8074701	SLC7A4	solute carrier family 7 (cationic amino acid transporter, y+ system), member 4	46.308	10.7974	72.1253	21.5876	1.55751	0.0012066	0.00709419
8047467	CDK15	cyclin-dependent kinase 15	27.4801	4.94432	42.7901	9.79079	1.55713	5.5105e-05	0.000762567
8138602	DFNA5	deafness, autosomal dominant 5	28.816	3.95101	44.8471	18.3112	1.55633	0.00637133	0.0244738
8059376	SERPINE2	serpin peptidase inhibitor, clade E (nexin, plasminogen activator inhibitor type 1), member 2	24.4137	5.48885	37.969	8.23303	1.55524	7.78684e-05	0.000962583
8018922	CYTH1	cytohesin 1	231.837	25.9647	360.359	56.5885	1.55436	3.05123e-07	2.42455e-05
8155754	MAMDC2	MAM domain containing 2	121.502	45.1186	188.77	40.2418	1.55363	0.00306751	0.0141629
8055323	NCKAP5	NCK-associated protein 5	44.8485	12.3059	69.5541	11.4092	1.55087	8.67615e-05	0.00103623
8166157	BMX	BMX non-receptor tyrosine kinase	18.1	3.48633	28.0595	5.61601	1.55025	2.06525e-05	0.000384383
7924499	TLR5	toll-like receptor 5	65.1906	9.32025	101.034	19.6044	1.54983	1.27747e-05	0.000276475
7986463	LRRK1	leucine-rich repeat kinase 1	74.5688	14.136	115.565	14.3229	1.54978	2.86163e-06	0.000103111
8104788	RAI14	retinoic acid induced 14	37.5189	8.27559	58.1404	8.65252	1.54963	7.92481e-06	0.000202917
7900510	CTPS	CTP synthase	36.2618	5.17376	56.1778	9.86153	1.54923	3.19114e-06	0.000110244
8089544	CCDC80	coiled-coil domain containing 80	1449.73	302.426	2245.47	448.362	1.54889	4.64674e-05	0.000673371
8180100	HLA-DPA1	major histocompatibility complex, class II, DP alpha 1	1732.61	695.036	2681.91	582.698	1.54791	0.00195802	0.0102067
8137250	GIMAP2	GTPase, IMAP family member 2	57.8278	8.70308	89.5024	13.1699	1.54774	7.30729e-07	4.29932e-05
8081710	SIDT1	SID1 transmembrane family, member 1	14.854	2.13699	22.9868	4.60284	1.54752	7.02092e-06	0.000184984
8102050	NHEDC2	Na+/H+ exchanger domain containing 2	89.578	19.6623	138.581	22.863	1.54704	1.57047e-05	0.000319876
8171876	METTL1	methyltransferase like 1	30.9765	6.6419	47.8691	11.5043	1.54534	0.000298661	0.00254204
7946041	HBD	hemoglobin, delta	28.4327	6.63783	43.9353	13.1566	1.54524	0.000881043	0.00558998
8109350	SLC36A1	solute carrier family 36 (proton/amino acid symporter), member 1	93.2913	14.7957	144.125	35.5463	1.5449	0.000107283	0.00120513
7982358	ARHGAP11A	Rho GTPase activating protein 11A	10.4077	1.46686	16.0762	3.98901	1.54464	4.79873e-05	0.000690748
7950391	PGM2L1	phosphoglucomutase 2-like 1	18.0221	3.39285	27.836	4.1379	1.54455	1.95162e-06	8.08196e-05
8110803	CLPTM1L	CLPTM1-like	231.873	39.5858	358.098	40.8062	1.54437	3.82083e-07	2.72443e-05
7984524	PAQR5	progestin and adipoQ receptor family member V	11.3851	1.0776	17.5813	6.60598	1.54424	0.00193123	0.0101161
8075126	MN1	meningioma (disrupted in balanced translocation) 1	47.5527	12.738	73.4097	8.03767	1.54376	5.69474e-06	0.000160271
8053417	CAPG	capping protein (actin filament), gelsolin-like	71.9268	17.8373	111.037	49.8595	1.54375	0.00593389	0.0232075
7962146	FAM60A	family with sequence similarity 60, member A	35.8963	8.16974	55.3641	6.90568	1.54233	4.53525e-06	0.000138874
7953892	KLRF1	killer cell lectin-like receptor subfamily F, member 1	9.03811	1.8985	13.9389	2.55472	1.54224	1.94623e-05	0.000368602
8084064	MTHFD2	methylenetetrahydrofolate dehydrogenase (NADP+ dependent) 2, methenyltetrahydrofolate cyclohydrolase	69.7144	19.7592	107.481	19.6432	1.54173	0.000102579	0.00116751
7980316	TGFB3	transforming growth factor, beta 3	44.3729	6.42144	68.352	11.434	1.5404	6.28713e-06	0.000171159
7931951	SFMBT2	Scm-like with four mbt domains 2	59.4986	9.63469	91.6162	14.4321	1.5398	4.60143e-06	0.000140152
8128737	MICAL1	microtubule associated monoxygenase, calponin and LIM domain containing 1	48.5259	4.42919	74.7184	17.2118	1.53976	6.00708e-06	0.000165842
8093304	CCRL2	chemokine (C-C motif) receptor-like 2	37.6526	9.68541	57.9576	19.589	1.53927	0.00196568	0.0102392
7961532	ARHGDIB	Rho GDP dissociation inhibitor (GDI) beta	444.643	44.3098	684.357	126.117	1.53912	2.80859e-06	0.000101818
8119161	PIM1	pim-1 oncogene	228.204	53.6935	351.102	65.048	1.53855	3.58033e-05	0.00056111
8068697	MX2	myxovirus (influenza virus) resistance 2 (mouse)	117.287	24.4956	180.443	38.324	1.53848	7.2904e-05	0.000921852
8081880	ADPRH	ADP-ribosylarginine hydrolase	24.3419	5.24211	37.4345	6.79716	1.53786	2.92145e-05	0.000487301
8149774	LOXL2	lysyl oxidase-like 2	341.372	78.4789	524.964	66.3996	1.5378	6.13531e-06	0.000168613
8144378	AGPAT5	1-acylglycerol-3-phosphate O-acyltransferase 5 (lysophosphatidic acid acyltransferase, epsilon)	29.0986	5.2159	44.7379	10.4401	1.53746	5.24013e-05	0.000733538
7928291	CHST3	carbohydrate (chondroitin 6) sulfotransferase 3	103.737	22.895	159.412	25.6568	1.53669	1.26142e-05	0.000274793
8046861	ITGAV	integrin, alpha V (vitronectin receptor, alpha polypeptide, antigen CD51)	556.761	125.659	855.534	125.503	1.53663	1.94878e-05	0.000368761
7923173	MIR181B1	microRNA 181b-1	18.7345	4.28341	28.7867	5.11057	1.53656	5.57636e-05	0.000765337
8091190	ATR	ataxia telangiectasia and Rad3 related	92.1968	10.0662	141.618	18.7633	1.53604	1.34883e-07	1.48952e-05
8039236	LILRA5	leukocyte immunoglobulin-like receptor, subfamily A (with TM domain), member 5	13.7962	2.04028	21.189	4.70072	1.53586	3.14784e-05	0.000512751
7902495	NEXN	nexilin (F actin binding protein)	229.17	75.0976	351.91	58.5224	1.53558	0.000268179	0.00234183
8073194	GRAP2	GRB2-related adaptor protein 2	25.9167	4.12264	39.7945	12.7582	1.53548	0.000684539	0.00462967
7897877	TNFRSF1B	tumor necrosis factor receptor superfamily, member 1B	111.858	27.4198	171.407	19.1749	1.53237	4.38871e-06	0.000136768
7960900	CLEC4E	C-type lectin domain family 4, member E	9.91932	0.933733	15.1904	2.2374	1.5314	1.64919e-07	1.66731e-05
8151816	GEM	GTP binding protein overexpressed in skeletal muscle	65.4465	17.0702	100.224	15.173	1.53138	5.12736e-05	0.000724491
8080847	C3orf14	chromosome 3 open reading frame 14	14.8562	3.04335	22.7494	4.42816	1.53131	0.000108465	0.0012165
7982377	GREM1	gremlin 1, cysteine knot superfamily, homolog (Xenopus laevis)	22.2571	5.11619	34.0788	11.259	1.53115	0.00354276	0.0157852
8092251	GNB4	guanine nucleotide binding protein (G protein), beta polypeptide 4	109.771	20.8525	167.987	28.4277	1.53034	7.57508e-06	0.000196861
8034694	MIR24-2	microRNA 24-2	46.1706	23.2003	70.6542	23.6577	1.53028	0.00600946	0.0234095
7940824	NAA40	N(alpha)-acetyltransferase 40, NatD catalytic subunit, homolog (S. cerevisiae)	59.6307	12.9537	91.2191	9.72435	1.52973	1.31271e-06	6.24015e-05
8068422	DOPEY2	dopey family member 2	80.4479	9.45535	123.028	23.8137	1.52928	3.55175e-06	0.000118948
7907657	RALGPS2	Ral GEF with PH domain and SH3 binding motif 2	25.4481	3.72643	38.9173	7.54237	1.52928	2.87251e-05	0.000482877
8090162	ITGB5	integrin, beta 5	688.895	149.71	1053.51	120.792	1.52927	3.23481e-06	0.000110824
8024170	HMHA1	histocompatibility (minor) HA-1	40.6497	4.80679	62.1454	10.1541	1.5288	9.42677e-07	5.1004e-05
7906417	CADM3	cell adhesion molecule 3	63.5464	18.3675	97.1486	37.9762	1.52878	0.013322	0.0421567
8107594	SNCAIP	synuclein, alpha interacting protein	36.9064	9.19625	56.3837	9.80426	1.52775	5.52488e-05	0.000763136
8052882	ADD2	adducin 2 (beta)	14.1199	2.02666	21.5703	4.15658	1.52765	1.3501e-05	0.000287853
8034420	MAN2B1	mannosidase, alpha, class 2B, member 1	250.722	30.4917	382.619	84.5063	1.52607	1.13857e-05	0.000257272
8156026	CEP78	centrosomal protein 78kDa	43.3264	3.42278	66.1136	10.0154	1.52594	1.54861e-07	1.59559e-05
8012953	TRIM16	tripartite motif-containing 16	213.165	50.8128	325.232	45.9034	1.52573	1.22888e-05	0.000271025
8100210	TXK	TXK tyrosine kinase	13.2002	2.48652	20.1359	4.43159	1.52543	6.90809e-05	0.000885026
7990333	CYP11A1	cytochrome P450, family 11, subfamily A, polypeptide 1	28.5482	3.6765	43.5396	11.6052	1.52513	0.000581935	0.00410327
8115783	STK10	serine/threonine kinase 10	158.017	18.0532	240.905	28.6259	1.52455	6.52498e-08	9.55842e-06
8062864	WISP2	WNT1 inducible signaling pathway protein 2	312.39	78.6271	476.228	70.2667	1.52447	5.87957e-05	0.000794794
8032682	MATK	megakaryocyte-associated tyrosine kinase	22.1273	3.00624	33.7217	13.6581	1.52399	0.00160874	0.00881268
8082003	EAF2	ELL associated factor 2	68.2086	11.1055	103.939	20.5713	1.52384	2.1652e-05	0.000398242
7999553	CPPED1	calcineurin-like phosphoesterase domain containing 1	250.168	57.0318	381.208	42.6808	1.5238	6.63327e-06	0.000177442
8121349	LACE1	lactation elevated 1	50.0321	5.41081	76.1931	11.096	1.52288	4.65756e-07	3.10513e-05
8149762	TNFRSF10A	tumor necrosis factor receptor superfamily, member 10a	37.5407	5.10395	57.168	11.6244	1.52283	9.78456e-06	0.000234145
8145555	SCARA3	scavenger receptor class A, member 3	59.4067	13.3702	90.46	19.6126	1.52273	0.000350449	0.0028201
8063345	SNORD12C	small nucleolar RNA, C/D box 12C	38.575	10.8719	58.7342	14.6503	1.5226	0.000351026	0.00282263
8175933	RENBP	renin binding protein	23.2735	3.40411	35.4306	7.48962	1.52236	8.80168e-06	0.000217678
8047788	ADAM23	ADAM metallopeptidase domain 23	14.5971	2.94156	22.2095	5.99466	1.5215	0.000270228	0.0023559
8103494	NPY1R	neuropeptide Y receptor Y1	549.663	142.334	836.119	123.067	1.52115	8.27754e-05	0.00100468
8149330	CTSB	cathepsin B	1106.51	173.739	1682.89	396.105	1.5209	4.07005e-05	0.000614981
8067279	CTSZ	cathepsin Z	237.659	28.459	361.081	87.3518	1.51932	2.57955e-05	0.000449686
8083656	MFSD1	major facilitator superfamily domain containing 1	379.2	83.1556	575.553	124.098	1.51781	0.000238275	0.00215317
8163185	TXN	thioredoxin	149.615	36.1771	226.948	38.1756	1.51688	0.000180454	0.00176471
8171182	PRKX	protein kinase, X-linked	66.6896	12.9381	101.105	8.71277	1.51606	3.51632e-07	2.6511e-05
8100026	ATP8A1	ATPase, aminophospholipid transporter (APLT), class I, type 8A, member 1	82.2154	22.1949	124.643	36.4646	1.51605	0.00242858	0.0119019
8101675	ABCG2	ATP-binding cassette, sub-family G (WHITE), member 2	18.1591	4.08078	27.5208	8.11544	1.51553	0.00204932	0.0105348
8135909	LEP	leptin	733.473	296.887	1111.48	112.163	1.51537	0.00104627	0.00636274
8074991	GGT5	gamma-glutamyltransferase 5	103.758	26.9738	157.21	19.856	1.51516	1.78875e-05	0.000345771
8161004	CD72	CD72 molecule	41.2689	6.75485	62.5101	14.682	1.5147	6.00908e-05	0.00080682
7950990	SLC36A4	solute carrier family 36 (proton/amino acid symporter), member 4	42.1145	6.30269	63.7882	10.2322	1.51464	9.68667e-06	0.000232804
8156373	FGD3	FYVE, RhoGEF and PH domain containing 3	35.3428	7.02948	53.521	11.6752	1.51434	5.15355e-05	0.000727715
8043236	GNLY	granulysin	42.8663	9.65915	64.9018	9.51549	1.51405	4.44762e-05	0.000653755
8093858	STK32B	serine/threonine kinase 32B	18.1485	3.22064	27.4724	4.92867	1.51375	2.11074e-05	0.00039027
8113369	SLCO4C1	solute carrier organic anion transporter family, member 4C1	10.0569	1.40436	15.2218	3.32121	1.51356	3.22506e-05	0.000519824
7908351	PLA2G4A	phospholipase A2, group IVA (cytosolic, calcium-dependent)	161.932	60.6854	244.892	43.2729	1.51232	0.000484194	0.00358673
8140955	CDK6	cyclin-dependent kinase 6	120.576	25.6768	182.339	25.3721	1.51224	1.0529e-05	0.000244059
7919787	HORMAD1	HORMA domain containing 1	9.53796	2.73238	14.4208	5.83723	1.51194	0.00454914	0.0190734
8020110	RAB31	RAB31, member RAS oncogene family	472.816	92.4119	714.777	114.134	1.51175	1.72265e-05	0.000338274
8066266	MAFB	v-maf musculoaponeurotic fibrosarcoma oncogene homolog B (avian)	111.098	16.5987	167.93	37.2	1.51155	0.00010559	0.00119296
8132369	EPDR1	ependymin related protein 1 (zebrafish)	137.317	48.1041	207.507	31.9921	1.51115	0.000434301	0.00330896
7914216	SNORA16A	small nucleolar RNA, H/ACA box 16A	236.394	26.0561	357.174	55.2316	1.51092	1.65215e-06	7.21652e-05
7982564	SPRED1	sprouty-related, EVH1 domain containing 1	172.161	26.6639	260.119	33.0328	1.51091	1.48337e-06	6.74807e-05
7930872	NANOS1	nanos homolog 1 (Drosophila)	59.7654	15.8572	90.2444	20.5026	1.50998	0.000235028	0.00213369
8002778	MLKL	mixed lineage kinase domain-like	74.8897	10.9026	113.066	25.8241	1.50976	4.16916e-05	0.00062303
8014189	RFFL	ring finger and FYVE-like domain containing 1	104.731	22.7007	158.096	27.3405	1.50954	6.82119e-05	0.000880093
8090277	OSBPL11	oxysterol binding protein-like 11	143.884	19.0711	217.033	30.4996	1.50839	1.95774e-06	8.09176e-05
7954810	LRRK2	leucine-rich repeat kinase 2	58.3569	8.62043	88.0173	11.8674	1.50826	1.99355e-06	8.14596e-05
7924092	SLC30A1	solute carrier family 30 (zinc transporter), member 1	82.759	15.8071	124.804	18.8101	1.50804	9.00463e-06	0.000221101
8025103	EMR1	egf-like module containing, mucin-like, hormone receptor-like 1	9.77309	0.789471	14.7364	4.21036	1.50785	0.000396011	0.003079
8043902	PDCL3	phosducin-like 3	47.4045	7.81	71.4763	9.96005	1.50779	2.8646e-06	0.000103111
8111772	DAB2	disabled homolog 2, mitogen-responsive phosphoprotein (Drosophila)	1006.16	235.373	1515.7	210.21	1.50642	4.32216e-05	0.000638802
8095187	CEP135	centrosomal protein 135kDa	26.4703	3.11614	39.8603	6.22732	1.50585	3.39547e-06	0.000115511
7966135	CORO1C	coronin, actin binding protein, 1C	887.567	141.329	1336.45	156.803	1.50575	1.06735e-06	5.51181e-05
7906435	DARC	Duffy blood group, chemokine receptor	91.9434	29.6646	138.416	31.415	1.50545	0.00113511	0.00677477
7932243	FAM171A1	family with sequence similarity 171, member A1	122.633	33.8606	184.611	37.6056	1.5054	0.00046511	0.00348614
8056890	CHN1	chimerin (chimaerin) 1	89.2747	16.3041	134.352	28.961	1.50493	0.000140068	0.00146989
8082816	SRPRB	signal recognition particle receptor, B subunit	102.927	10.2161	154.797	20.169	1.50395	1.58724e-07	1.61989e-05
8136918	ZYX	zyxin	243.287	24.6361	365.431	60.6383	1.50206	9.60015e-07	5.12977e-05
8102993	GYPB	glycophorin B (MNS blood group)	6.38213	0.631051	9.5816	3.38318	1.50132	0.00146538	0.00821101
8102643	CCNA2	cyclin A2	24.2099	3.5081	36.3467	11.3253	1.50132	0.000464134	0.00348244
7958410	FICD	FIC domain containing	71.8949	11.0344	107.935	10.6681	1.50129	4.67268e-07	3.1056e-05
7924119	INTS7	integrator complex subunit 7	89.675	15.9882	134.598	16.2749	1.50096	3.39025e-06	0.000115511
7954511	STK38L	serine/threonine kinase 38 like	501.838	84.7789	752.829	92.7905	1.50014	1.13812e-06	5.71289e-05
7921900	SH2D1B	SH2 domain containing 1B	10.2063	1.51369	15.2998	5.62584	1.49905	0.00243272	0.0119136
8064375	SRXN1	sulfiredoxin 1 homolog (S. cerevisiae)	60.5276	8.3316	90.7025	20.5832	1.49853	5.74683e-05	0.000782945
8056860	WIPF1	WAS/WASL interacting protein family, member 1	331.826	40.2324	496.941	60.8508	1.49759	2.0336e-07	1.89419e-05
8009951	ITGB4	integrin, beta 4	57.0825	16.009	85.4551	20.2919	1.49705	0.000869855	0.00552876
7904969	VOPP1	vesicular, overexpressed in cancer, prosurvival protein 1	103.29	21.4656	154.612	15.0476	1.49687	1.87992e-06	7.92214e-05
8102482	SEC24D	SEC24 family, member D (S. cerevisiae)	134.664	20.5809	201.488	33.397	1.49622	2.06913e-05	0.000384772
8114658	DIAPH1	diaphanous homolog 1 (Drosophila)	80.2842	9.83555	120.115	14.2839	1.49613	1.32998e-07	1.47627e-05
8008237	ITGA3	integrin, alpha 3 (antigen CD49C, alpha 3 subunit of VLA-3 receptor)	66.7868	16.1756	99.8914	34.6957	1.49567	0.00181984	0.00966663
7950409	KCNE3	potassium voltage-gated channel, Isk-related family, member 3	20.7636	3.31785	31.0462	5.84348	1.49522	3.25186e-05	0.000522869
8030796	SIGLECP3	sialic acid binding Ig-like lectin, pseudogene 3	15.8677	0.988472	23.722	6.29116	1.49499	0.000106865	0.00120106
7954055	APOLD1	apolipoprotein L domain containing 1	82.9814	19.0312	124.041	54.576	1.49481	0.00947599	0.0328328
7939314	EHF	ets homologous factor	10.3251	1.4764	15.4294	4.33958	1.49435	0.000419979	0.00322533
8081853	KTELC1	KTEL (Lys-Tyr-Glu-Leu) containing 1	28.7028	6.16862	42.8906	12.1515	1.4943	0.00201056	0.0104026
8082916	IL20RB	interleukin 20 receptor beta	33.1743	4.90205	49.5464	9.0897	1.49352	1.51323e-05	0.000313026
8077441	BHLHE40	basic helix-loop-helix family, member e40	190.963	36.7272	285.169	101.567	1.49332	0.00165009	0.00896334
7997662	KIAA0513	KIAA0513	29.2153	4.35949	43.6256	6.39043	1.49324	2.79926e-06	0.000101818
8139433	MYO1G	myosin IG	33.8845	4.40249	50.5828	15.3929	1.4928	0.000921828	0.00578736
7968351	C13orf33	chromosome 13 open reading frame 33	231.02	46.3659	344.791	99.0459	1.49247	0.00115108	0.00685109
7897482	PIK3CD	phosphoinositide-3-kinase, catalytic, delta polypeptide	27.8292	3.00425	41.5226	8.47311	1.49205	2.99125e-05	0.000492681
8072577	YWHAH	tyrosine 3-monooxygenase/tryptophan 5-monooxygenase activation protein, eta polypeptide	333.387	34.0209	497.29	61.6819	1.49163	8.31301e-08	1.14021e-05
7931097	HTRA1	HtrA serine peptidase 1	588.858	158.589	878.176	152.677	1.49132	0.000276681	0.00239568
8160213	TTC39B	tetratricopeptide repeat domain 39B	20.6679	2.76752	30.8108	5.32699	1.49076	8.20714e-06	0.000207433
8167603	CLCN5	chloride channel 5	33.7472	3.498	50.2567	7.89089	1.48921	2.27731e-06	8.90328e-05
8042416	ARHGAP25	Rho GTPase activating protein 25	71.1042	11.7421	105.872	15.8918	1.48898	6.30432e-06	0.000171411
7936835	CPXM2	carboxypeptidase X (M14 family), member 2	83.5638	32.351	124.414	28.4692	1.48885	0.00164211	0.008939
8143643	TPK1	thiamin pyrophosphokinase 1	28.8623	4.90517	42.9478	6.18566	1.48803	7.31424e-06	0.000191379
8061227	SLC24A3	solute carrier family 24 (sodium/potassium/calcium exchanger), member 3	162.554	58.7147	241.786	52.6322	1.48742	0.00270337	0.0129098
7955179	TUBA1C	tubulin, alpha 1c	175.91	27.1642	261.603	66.904	1.48714	0.000317072	0.00264337
7906400	IFI16	interferon, gamma-inducible protein 16	346.675	53.2324	515.543	71.9004	1.48711	1.73467e-06	7.44111e-05
8123678	C6orf145	chromosome 6 open reading frame 145	329.196	58.3917	489.541	61.8055	1.48708	3.82635e-06	0.000124786
7953949	KLRD1	killer cell lectin-like receptor subfamily D, member 1	11.808	1.51941	17.5574	5.57756	1.4869	0.00180829	0.00963115
8101992	SLC39A8	solute carrier family 39 (zinc transporter), member 8	127.761	49.2003	189.954	46.8433	1.48679	0.00211494	0.0107652
7949971	CPT1A	carnitine palmitoyltransferase 1A (liver)	165.836	32.0174	246.549	23.0935	1.4867	1.56408e-06	6.94186e-05
8143790	TMEM176B	transmembrane protein 176B	76.3956	22.7204	113.564	26.6297	1.48653	0.0014556	0.00816699
8132318	ANLN	anillin, actin binding protein	7.66557	0.673775	11.3814	3.79454	1.48474	0.000693577	0.00467904
7953603	C1S	complement component 1, s subcomponent	746.571	144.955	1108.4	140.856	1.48465	1.02785e-05	0.000242762
8067233	PMEPA1	prostate transmembrane protein, androgen induced 1	706.781	197.309	1049.18	165.403	1.48445	0.000285217	0.00245771
8044021	IL1RL1	interleukin 1 receptor-like 1	23.3689	6.67238	34.6899	7.97601	1.48444	0.000557969	0.00397069
8108301	KIF20A	kinesin family member 20A	7.48439	0.930048	11.1076	2.95468	1.48411	0.000132728	0.00141376
8167006	RP2	retinitis pigmentosa 2 (X-linked recessive)	80.3122	9.31699	119.164	16.1095	1.48376	5.89003e-07	3.66578e-05
8047174	SLC39A10	solute carrier family 39 (zinc transporter), member 10	119.763	20.1213	177.524	32.0103	1.48229	2.83616e-05	0.00047901
8032909	PLIN3	perilipin 3	93.4408	10.3097	138.479	30.4942	1.482	5.23722e-05	0.000733538
8151074	PDE7A	phosphodiesterase 7A	22.5923	3.21207	33.4673	3.72147	1.48136	7.57381e-07	4.4199e-05
8042637	DYSF	dysferlin, limb girdle muscular dystrophy 2B (autosomal recessive)	98.3172	15.9573	145.64	23.5135	1.48132	1.78064e-05	0.000345018
7961524	ERP27	endoplasmic reticulum protein 27	35.079	5.20861	51.9598	6.13838	1.48122	1.0149e-06	5.27893e-05
8140463	FGL2	fibrinogen-like 2	334.071	71.6584	494.747	63.8572	1.48096	1.45008e-05	0.000304643
8012054	DLG4	discs, large homolog 4 (Drosophila)	30.9383	4.77806	45.8103	11.2579	1.4807	0.000234276	0.00213225
8095110	KIT	v-kit Hardy-Zuckerman 4 feline sarcoma viral oncogene homolog	75.6259	16.8739	111.971	24.3059	1.48058	0.000164178	0.00163904
8012951	CDRT1	CMT1A duplicated region transcript 1	52.4895	11.5631	77.7151	23.1535	1.48058	0.0037329	0.0164251
8117034	GMPR	guanosine monophosphate reductase	76.7413	9.00682	113.571	34.1464	1.47991	0.00353325	0.0157591
8140967	SAMD9	sterile alpha motif domain containing 9	81.6889	20.0848	120.832	18.5793	1.47918	7.10997e-05	0.000902748
8172333	CFP	complement factor properdin	36.2514	7.29214	53.6128	12.0659	1.47892	0.000233207	0.00212431
7928679	PLAC9	placenta-specific 9	123.667	49.5593	182.729	30.1901	1.47758	0.000875643	0.00556042
8047702	ICOS	inducible T-cell co-stimulator	9.93742	1.62763	14.6798	4.15426	1.47722	0.000958645	0.00597323
7923753	NUAK2	NUAK family, SNF1-like kinase, 2	18.0839	1.85275	26.7139	4.63331	1.47722	4.12971e-06	0.000131164
8086048	TMPPE	transmembrane protein with metallophosphoesterase domain	41.61	3.43023	61.4087	14.906	1.47582	5.28444e-05	0.000737971
8105436	MAP3K1	mitogen-activated protein kinase kinase kinase 1	226.839	34.3587	334.666	36.6569	1.47534	1.11653e-06	5.65724e-05
8072735	APOL1	apolipoprotein L, 1	77.0554	14.5316	113.672	27.7083	1.47519	0.000306316	0.00258675
8128837	C6orf186	chromosome 6 open reading frame 186	11.3258	2.89112	16.7075	4.36247	1.47517	0.00111981	0.00668949
8101304	RASGEF1B	RasGEF domain family, member 1B	107.49	28.1833	158.548	71.857	1.475	0.0157346	0.0477491
8143684	PDIA4	protein disulfide isomerase family A, member 4	137.6	16.6214	202.954	27.4888	1.47495	1.07658e-06	5.52459e-05
7909545	TRAF5	TNF receptor-associated factor 5	36.8705	3.39313	54.378	10.5884	1.47484	3.5611e-05	0.000559083
8170602	ZNF185	zinc finger protein 185 (LIM domain)	28.9419	5.74158	42.6743	7.36068	1.47448	5.21121e-05	0.000732017
8009721	CDR2L	cerebellar degeneration-related protein 2-like	43.1897	5.71265	63.6739	10.5154	1.47428	1.03298e-05	0.000242841
8131614	AHR	aryl hydrocarbon receptor	542.841	99.1057	800.101	141.122	1.47391	5.00237e-05	0.000711091
7972055	KCTD12	potassium channel tetramerisation domain containing 12	351.046	94.0476	517.339	80.451	1.47371	0.000150084	0.00153912
8027778	FXYD5	FXYD domain containing ion transport regulator 5	160.442	29.8556	236.355	40.4327	1.47315	1.60967e-05	0.000324065
8093294	CCR2	chemokine (C-C motif) receptor 2	10.1628	1.42652	14.9641	2.77261	1.47244	2.44649e-05	0.000432891
8017378	CYB561	cytochrome b-561	30.9645	4.7689	45.5915	5.1505	1.47238	1.50857e-06	6.83906e-05
8130867	THBS2	thrombospondin 2	250.245	76.1191	368.382	69.2574	1.47208	0.000587501	0.00412404
8143663	EZH2	enhancer of zeste homolog 2 (Drosophila)	21.5901	2.60749	31.768	6.12418	1.47141	3.3452e-05	0.00053202
7915926	STIL	SCL/TAL1 interrupting locus	18.2277	1.36347	26.807	4.86466	1.47067	5.7011e-06	0.000160271
7990442	RPP25	ribonuclease P/MRP 25kDa subunit	37.0397	6.20482	54.4693	9.75842	1.47057	4.67569e-05	0.000676655
8100966	PF4	platelet factor 4	37.2831	5.9702	54.8127	21.2401	1.47017	0.00775243	0.0283143
7951032	SNORA1	small nucleolar RNA, H/ACA box 1	82.5385	18.3996	121.324	24.7961	1.46991	0.000146157	0.00151461
8105067	PTGER4	prostaglandin E receptor 4 (subtype EP4)	167.35	40.4276	245.984	51.6132	1.46988	0.000261373	0.00230106
8121257	PRDM1	PR domain containing 1, with ZNF domain	65.5458	13.0563	96.2953	15.4883	1.46913	2.40541e-05	0.000428438
7898161	EFHD2	EF-hand domain family, member D2	65.7886	9.15022	96.6371	14.9428	1.4689	5.5744e-06	0.000158363
8002194	DPEP2	dipeptidase 2	44.0023	6.48567	64.6337	17.3989	1.46887	0.000461617	0.00347447
8053266	TACR1	tachykinin receptor 1	66.8924	18.8028	98.2068	34.8109	1.46813	0.00538376	0.0215771
8111952	C5orf28	chromosome 5 open reading frame 28	31.5833	2.60218	46.3633	7.05359	1.46797	3.0982e-06	0.000108659
8131844	GPNMB	glycoprotein (transmembrane) nmb	1102.34	191.271	1618.17	494.893	1.46794	0.00158442	0.00871045
7966621	SDS	serine dehydratase	14.6683	1.83512	21.5309	9.1162	1.46785	0.0123343	0.0398751
8132118	AQP1	aquaporin 1 (Colton blood group)	780.955	124.425	1146	193.848	1.46743	2.93571e-05	0.000488175
8109383	GRIA1	glutamate receptor, ionotropic, AMPA 1	20.3329	4.66904	29.8329	9.14528	1.46722	0.00309419	0.0142677
8172471	PIM2	pim-2 oncogene	40.5178	7.4162	59.4456	14.1948	1.46715	0.000503993	0.00368898
7989199	ALDH1A2	aldehyde dehydrogenase 1 family, member A2	22.3804	4.84787	32.8313	6.19998	1.46697	0.000115301	0.00127786
7990151	PKM2	pyruvate kinase, muscle	393.916	56.0061	577.633	114.896	1.46638	3.9936e-05	0.000606475
8174576	AMOT	angiomotin	125.261	39.4899	183.653	49.7069	1.46617	0.00228046	0.0113806
8099721	SEL1L3	sel-1 suppressor of lin-12-like 3 (C. elegans)	80.0319	12.8607	117.31	19.3915	1.46579	1.83452e-05	0.000351778
7932584	PRTFDC1	phosphoribosyl transferase domain containing 1	30.6876	4.38036	44.975	6.04158	1.46557	2.14125e-06	8.52305e-05
8040440	GEN1	Gen homolog 1, endonuclease (Drosophila)	38.8061	3.36409	56.8665	10.5015	1.4654	3.08424e-05	0.000503914
8036010	PEPD	peptidase D	734.619	174.652	1076.03	289.72	1.46475	0.00265587	0.0127347
8040578	CENPO	centromere protein O	25.2906	2.66769	37.0382	5.28424	1.46451	1.8605e-06	7.87113e-05
7952145	HYOU1	hypoxia up-regulated 1	83.9663	9.99739	122.946	9.00371	1.46423	2.8285e-08	7.13086e-06
8036525	MAP4K1	mitogen-activated protein kinase kinase kinase kinase 1	20.8896	2.48719	30.586	5.50358	1.46417	1.03998e-05	0.000243687
7969693	RAP2A	RAP2A, member of RAS oncogene family	185.363	34.7105	271.348	20.7549	1.46387	1.17555e-06	5.83279e-05
8127051	TRAM2	translocation associated membrane protein 2	355.424	57.4267	520.031	99.3365	1.46313	5.39227e-05	0.000749143
8105191	PARP8	poly (ADP-ribose) polymerase family, member 8	111.808	16.5835	163.58	24.928	1.46304	2.80496e-06	0.000101818
8164217	FAM129B	family with sequence similarity 129, member B	69.5805	5.32836	101.796	11.1036	1.463	2.58057e-08	6.61548e-06
8107632	SNX24	sorting nexin 24	43.5541	5.80923	63.6797	13.1528	1.46208	4.68593e-05	0.000677682
8021946	COLEC12	collectin sub-family member 12	186.28	45.465	272.331	43.1413	1.46195	0.000238541	0.00215412
7938390	ADM	adrenomedullin	377.872	107.846	552.374	82.9899	1.4618	0.000467353	0.00350052
8050190	ADAM17	ADAM metallopeptidase domain 17	121.016	18.2119	176.835	20.2279	1.46125	1.44205e-06	6.63101e-05
7964436	ARHGAP9	Rho GTPase activating protein 9	32.7155	6.25814	47.7957	7.64154	1.46095	2.19989e-05	0.000401803
8053584	CD8A	CD8a molecule	25.4344	4.84962	37.1524	12.9724	1.46071	0.00728547	0.0270804
8171136	P2RY8	purinergic receptor P2Y, G-protein coupled, 8	15.2795	2.60846	22.317	3.77766	1.46059	4.88118e-05	0.000700275
8076403	NAGA	N-acetylgalactosaminidase, alpha-	107.109	11.9581	156.439	32.796	1.46056	6.05539e-05	0.000810422
8018177	CD300C	CD300c molecule	42.8025	7.50803	62.4799	14.9903	1.45973	0.000594832	0.00416692
7958749	SH2B3	SH2B adaptor protein 3	80.163	16.8982	116.934	15.2321	1.45871	1.77252e-05	0.00034418
7939341	CD44	CD44 molecule (Indian blood group)	985.747	167.348	1437.78	192.497	1.45857	1.04738e-05	0.000243831
8003322	CYBA	cytochrome b-245, alpha polypeptide	37.0553	9.08398	54.0034	9.4198	1.45737	0.000302922	0.00256715
7922040	CD247	CD247 molecule	25.5488	3.08107	37.2234	10.6339	1.45695	0.0002895	0.00248271
8075217	AP1B1	adaptor-related protein complex 1, beta 1 subunit	147.562	21.3557	214.956	29.822	1.45672	4.05118e-06	0.000129819
8017210	AP1S2	adaptor-related protein complex 1, sigma 2 subunit	234.273	25.4802	341.254	38.5124	1.45665	1.74806e-07	1.74272e-05
7991335	ANPEP	alanyl (membrane) aminopeptidase	163.968	38.1047	238.839	84.7277	1.45662	0.0048746	0.0200515
7999754	XYLT1	xylosyltransferase I	170.538	33.6943	248.187	59.3812	1.45532	0.000742997	0.00492753
7909954	DISP1	dispatched homolog 1 (Drosophila)	50.6841	11.2958	73.7467	13.8464	1.45503	0.000305355	0.00257964
8006634	PIGW	phosphatidylinositol glycan anchor biosynthesis, class W	36.1813	4.35269	52.6429	9.21434	1.45497	4.32139e-05	0.000638802
7900699	CDC20	cell division cycle 20 homolog (S. cerevisiae)	16.2675	1.92886	23.6646	8.73358	1.45471	0.00353919	0.0157791
8083941	ECT2	epithelial cell transforming sequence 2 oncogene	43.5956	7.65207	63.377	11.2774	1.45375	0.000166309	0.00165571
8014768	PLXDC1	plexin domain containing 1	113.631	33.6745	165.189	19.482	1.45373	0.000121282	0.00132529
7930921	BAG3	BCL2-associated athanogene 3	136.22	26.273	198.012	19.4372	1.45362	3.1742e-06	0.000110244
8062927	PI3	peptidase inhibitor 3, skin-derived	14.2413	1.87276	20.6987	7.50013	1.45343	0.0101731	0.0345615
8149927	CLU	clusterin	1490.71	403.537	2166.19	248.325	1.45312	0.000200389	0.00190684
8162117	GOLM1	golgi membrane protein 1	112.222	17.8732	163.072	12.7918	1.45312	5.05634e-07	3.29949e-05
7952268	THY1	Thy-1 cell surface antigen	275.577	72.7871	400.352	106.582	1.45278	0.00401702	0.0173665
8016414	SKAP1	src kinase associated phosphoprotein 1	9.54545	1.36534	13.8647	2.23884	1.4525	2.35668e-05	0.000421742
7935746	BLOC1S2	biogenesis of lysosomal organelles complex-1, subunit 2	89.7125	14.4324	130.25	35.0279	1.45186	0.000560154	0.00397966
8135532	C7orf53	chromosome 7 open reading frame 53	15.0922	2.50972	21.9113	8.51376	1.45183	0.00411076	0.0176724
8047097	GLS	glutaminase	224.798	22.7543	326.251	36.9778	1.45131	2.58168e-07	2.18015e-05
8161044	TPM2	tropomyosin 2 (beta)	252.549	62.2403	366.318	68.2354	1.45048	0.000243123	0.00218142
8133413	LIMK1	LIM domain kinase 1	74.9919	9.29063	108.773	28.1747	1.45046	0.000213052	0.00199039
8040655	EPT1	ethanolaminephosphotransferase 1 (CDP-ethanolamine-specific)	40.5537	5.51185	58.8156	9.4411	1.45031	8.13279e-06	0.000206748
7971296	EPSTI1	epithelial stromal interaction 1 (breast)	39.0165	8.60148	56.5758	12.6864	1.45005	0.000483755	0.00358471
8008646	SCPEP1	serine carboxypeptidase 1	218.484	62.0718	316.761	53.7995	1.44981	0.00061367	0.00426433
7940147	FAM111B	family with sequence similarity 111, member B	7.53949	1.0607	10.9303	5.04644	1.44974	0.0111892	0.0370281
8019622	TMEM106A	transmembrane protein 106A	103.995	22.8286	150.757	25.1573	1.44966	0.000125337	0.00135492
8030007	EMP3	epithelial membrane protein 3	358.046	62.0101	519.034	95.9304	1.44963	8.04348e-05	0.000984139
8007620	GRN	granulin	1114.71	192.422	1615.57	311.589	1.44932	6.44228e-05	0.000847283
8050160	MBOAT2	membrane bound O-acyltransferase domain containing 2	56.4555	10.0125	81.8161	13.705	1.44921	5.6118e-05	0.000769221
7909568	DTL	denticleless homolog (Drosophila)	11.5239	0.969143	16.6975	4.892	1.44894	0.00137582	0.00781096
7917503	GBP3	guanylate binding protein 3	40.5053	17.4427	58.6886	11.234	1.44891	0.00274853	0.0130483
7987454	BMF	Bcl2 modifying factor	21.9272	2.74916	31.7526	4.68946	1.44809	2.70966e-06	0.000100086
8102076	CENPE	centromere protein E, 312kDa	11.2709	0.955979	16.3188	3.60352	1.44787	2.9987e-05	0.000493308
8145490	PTK2B	PTK2B protein tyrosine kinase 2 beta	57.8678	8.64237	83.7282	10.7529	1.44689	6.21181e-06	0.000169968
7959002	SDSL	serine dehydratase-like	45.3262	10.4389	65.574	14.253	1.44671	0.000790432	0.00514079
7971388	SLC25A30	solute carrier family 25, member 30	75.3036	22.7655	108.925	19.3313	1.44648	0.000627519	0.00433526
8023889	MBP	myelin basic protein	44.4739	7.47041	64.3195	5.78785	1.44623	9.07591e-07	4.98573e-05
8146000	ADAM9	ADAM metallopeptidase domain 9 (meltrin gamma)	348.502	60.755	503.834	87.7625	1.44571	9.54612e-05	0.00111073
8130422	CNKSR3	CNKSR family member 3	21.3816	5.36528	30.9105	5.86964	1.44566	0.000757188	0.00498633
8170187	CD40LG	CD40 ligand	6.92127	0.497233	10.0027	1.3615	1.44522	2.08811e-07	1.91342e-05
8136347	CALD1	caldesmon 1	633.401	115.009	915.35	76.2137	1.44514	2.19112e-06	8.63523e-05
8007885	NSF	N-ethylmaleimide-sensitive factor	159.668	31.6175	230.682	20.6836	1.44476	5.76345e-06	0.000160557
8007931	ITGB3	integrin, beta 3 (platelet glycoprotein IIIa, antigen CD61)	149.658	35.6303	216.159	47.9821	1.44435	0.000731425	0.00486728
7912145	TNFRSF9	tumor necrosis factor receptor superfamily, member 9	9.84299	1.19105	14.2164	4.09608	1.44432	0.00107674	0.00648939
8018352	SLC25A19	solute carrier family 25 (mitochondrial thiamine pyrophosphate carrier), member 19	41.3248	4.18867	59.6858	10.0393	1.44431	7.58313e-06	0.000196861
7945132	FLI1	Friend leukemia virus integration 1	173.181	26.4089	250.036	17.6993	1.44379	2.7381e-07	2.26884e-05
7982757	CASC5	cancer susceptibility candidate 5	7.79296	0.707203	11.25	4.51908	1.44361	0.00266971	0.0127783
8130641	C6orf59	chromosome 6 open reading frame 59	17.51	2.75767	25.274	3.6446	1.44341	6.23257e-06	0.00017032
8039096	NLRP12	NLR family, pyrin domain containing 12	13.6579	1.8579	19.698	4.79877	1.44224	0.000440738	0.00335011
7961507	ART4	ADP-ribosyltransferase 4 (Dombrock blood group)	11.5271	1.88869	16.6228	5.48365	1.44206	0.00296068	0.0137879
8073062	APOBEC3B	apolipoprotein B mRNA editing enzyme, catalytic polypeptide-like 3B	9.22447	1.21111	13.3008	5.94039	1.44191	0.0148189	0.0455971
8052654	PELI1	pellino homolog 1 (Drosophila)	192.571	27.5783	277.657	63.916	1.44184	0.000119886	0.00131581
8053484	ST3GAL5	ST3 beta-galactoside alpha-2,3-sialyltransferase 5	69.8671	12.0098	100.707	18.6706	1.4414	0.000155399	0.00157699
8157253	SNX30	sorting nexin family member 30	98.4367	12.3771	141.825	27.1228	1.44078	3.0955e-05	0.000505371
7968883	C13orf31	chromosome 13 open reading frame 31	31.171	2.90923	44.9059	8.11068	1.44063	2.85648e-05	0.00048131
8089015	PROS1	protein S (alpha)	159.398	27.3568	229.618	27.301	1.44053	5.95755e-06	0.000164685
8151032	GGH	gamma-glutamyl hydrolase (conjugase, folylpolygammaglutamyl hydrolase)	18.5318	2.67687	26.6931	6.5814	1.44039	0.000415356	0.0032001
8056327	GRB14	growth factor receptor-bound protein 14	23.4988	4.63269	33.8429	11.0248	1.44019	0.0110464	0.0366807
7976496	SERPINA3	serpin peptidase inhibitor, clade A (alpha-1 antiproteinase, antitrypsin), member 3	22.7918	8.3309	32.8192	11.5327	1.43995	0.0163642	0.0492317
8007414	AOC2	amine oxidase, copper containing 2 (retina-specific)	57.7429	9.89197	83.1348	13.7063	1.43974	3.47101e-05	0.000548384
7941621	DPP3	dipeptidyl-peptidase 3	116.842	30.6349	168.204	33.628	1.43959	0.000855607	0.00546166
8021685	CCDC102B	coiled-coil domain containing 102B	41.9399	6.13348	60.3658	12.9674	1.43934	0.000316081	0.00264124
8081288	TMEM45A	transmembrane protein 45A	30.6688	4.70917	44.1369	11.544	1.43914	0.00135593	0.00772243
8132725	UPP1	uridine phosphorylase 1	25.7915	3.37492	37.1165	5.58239	1.4391	4.92117e-06	0.000146776
8088866	CNTN3	contactin 3 (plasmacytoma associated)	37.8453	9.82775	54.449	14.0422	1.43873	0.00453043	0.0190283
7995539	NOD2	nucleotide-binding oligomerization domain containing 2	14.6984	1.23051	21.1469	3.94589	1.43872	1.56327e-05	0.000319387
7965541	FGD6	FYVE, RhoGEF and PH domain containing 6	47.3753	5.15446	68.1192	13.2338	1.43786	3.01464e-05	0.000495551
7983630	FGF7	fibroblast growth factor 7 (keratinocyte growth factor)	82.8427	16.2004	119.014	23.3837	1.43663	0.000326918	0.0026983
7968035	SPATA13	spermatogenesis associated 13	35.1326	5.94551	50.47	7.85313	1.43656	1.91099e-05	0.000363527
7991766	HBA1	hemoglobin, alpha 1	3772.24	1279.62	5418.07	1056.77	1.4363	0.00186799	0.00987702
7991762	HBA2	hemoglobin, alpha 2	3772.24	1279.62	5418.07	1056.77	1.4363	0.00186799	0.00987702
7966150	SSH1	slingshot homolog 1 (Drosophila)	66.9453	5.26345	96.149	11.3305	1.43623	1.10979e-07	1.35554e-05
8124531	HIST1H3I	histone cluster 1, H3i	95.5021	18.601	137.089	52.9328	1.43546	0.00847108	0.0302064
7909188	IKBKE	inhibitor of kappa light polypeptide gene enhancer in B-cells, kinase epsilon	41.8168	7.1954	60.0187	11.5252	1.43528	0.000159606	0.0016077
8038824	SIGLEC10	sialic acid binding Ig-like lectin 10	14.8779	1.88149	21.3427	3.9854	1.43453	5.09352e-05	0.000720275
7997381	CENPN	centromere protein N	62.7519	8.90629	90.0157	10.9855	1.43447	4.25231e-06	0.00013366
7967544	SCARB1	scavenger receptor class B, member 1	212.176	26.8098	304.283	54.6412	1.43411	3.16153e-05	0.000514203
7989968	CALML4	calmodulin-like 4	36.1423	6.60082	51.8194	9.50982	1.43376	9.82094e-05	0.00113154
8124448	HIST1H4H	histone cluster 1, H4h	134.498	20.1354	192.789	46.5988	1.43339	0.000748332	0.0049467
7921367	SPTA1	spectrin, alpha, erythrocytic 1 (elliptocytosis 2)	9.48444	2.1828	13.5945	3.77092	1.43334	0.0023455	0.011627
8114797	SPRY4	sprouty homolog 4 (Drosophila)	122.929	25.9278	176.176	28.3449	1.43315	9.15366e-05	0.00107478
8014037	CRLF3	cytokine receptor-like factor 3	73.6504	11.686	105.505	10.0598	1.4325	1.21525e-06	5.97469e-05
7962590	RPAP3	RNA polymerase II associated protein 3	51.4368	3.84995	73.6811	7.88714	1.43246	6.38372e-08	9.48048e-06
8089112	FILIP1L	filamin A interacting protein 1-like	145.487	19.6579	208.341	24.9474	1.43202	9.05104e-07	4.98478e-05
8158627	NCS1	neuronal calcium sensor 1	22.0767	4.54229	31.6018	10.7572	1.43145	0.00572859	0.0226065
8173437	CXorf65	chromosome X open reading frame 65	10.225	1.12161	14.636	3.03806	1.4314	8.7918e-05	0.00104656
8120279	LRRC1	leucine rich repeat containing 1	29.0822	6.58067	41.6037	12.3596	1.43056	0.00551167	0.021959
8091511	P2RY14	purinergic receptor P2Y, G-protein coupled, 14	390.535	128.957	558.613	114.737	1.43038	0.00350945	0.0156789
7951030	SNORD6	small nucleolar RNA, C/D box 6	139.266	32.4686	199.179	46.6181	1.4302	0.00198651	0.0103078
8068022	MIR155	microRNA 155	7.78354	0.928684	11.1315	4.18159	1.43013	0.00499766	0.0204367
7948229	SLC43A3	solute carrier family 43, member 3	589.521	75.7365	842.967	151.564	1.42992	4.28264e-05	0.000635578
8050240	ODC1	ornithine decarboxylase 1	179.655	15.1402	256.748	45.5022	1.42911	1.47545e-05	0.000307666
8143327	PARP12	poly (ADP-ribose) polymerase family, member 12	138.218	18.8624	197.497	25.5698	1.42888	3.67305e-06	0.000121312
8148059	DEPDC6	DEP domain containing 6	86.8112	15.0424	124.025	18.9637	1.42867	3.20695e-05	0.000518376
8090803	RAB6B	RAB6B, member RAS oncogene family	60.11	8.4019	85.865	16.8054	1.42846	0.000104021	0.00118018
8006415	TMEM98	transmembrane protein 98	60.405	9.93713	86.2794	18.0741	1.42835	0.000268711	0.00234458
8059387	FAM124B	family with sequence similarity 124B	34.483	7.02599	49.2357	8.77122	1.42782	0.000153324	0.00156329
7958884	OAS1	2',5'-oligoadenylate synthetase 1, 40/46kDa	134.064	19.8243	191.356	49.3261	1.42735	0.000818711	0.00528323
8079517	KLHL18	kelch-like 18 (Drosophila)	71.8596	9.78908	102.555	15.4737	1.42716	9.88674e-06	0.00023551
7979269	GCH1	GTP cyclohydrolase 1	18.6822	2.60364	26.661	11.6173	1.42708	0.00786265	0.0286439
8021695	DOK6	docking protein 6	15.1962	1.57038	21.6849	3.82156	1.427	2.83285e-05	0.000478827
8143850	CDK5	cyclin-dependent kinase 5	82.1301	13.2372	117.181	17.1859	1.42677	1.9971e-05	0.000375267
7985099	PSTPIP1	proline-serine-threonine phosphatase interacting protein 1	32.0885	4.60159	45.7612	4.95419	1.4261	1.57418e-06	6.94186e-05
7975799	FLVCR2	feline leukemia virus subgroup C cellular receptor family, member 2	47.0018	6.51638	66.9892	18.1246	1.42525	0.000933506	0.00584364
8058627	ERBB4	v-erb-a erythroblastic leukemia viral oncogene homolog 4 (avian)	115.692	34.5751	164.885	48.7506	1.42521	0.00890962	0.0313701
8077858	ATG7	ATG7 autophagy related 7 homolog (S. cerevisiae)	132.634	15.1116	189.011	25.5106	1.42505	1.57432e-06	6.94186e-05
7935058	MYOF	myoferlin	582.582	137.914	829.972	39.3889	1.42464	2.89879e-05	0.000485023
7944769	GRAMD1B	GRAM domain containing 1B	20.5958	1.88255	29.3364	4.1234	1.42439	1.56034e-06	6.94186e-05
8098177	KLHL2	kelch-like 2, Mayven (Drosophila)	56.8303	5.13066	80.8887	11.5592	1.42334	1.91208e-06	7.9796e-05
8078497	ARPP21	cyclic AMP-regulated phosphoprotein, 21 kD	8.38247	0.448782	11.9267	4.48116	1.42281	0.00619972	0.0239599
7963760	NFE2	nuclear factor (erythroid-derived 2), 45kDa	16.0696	2.47226	22.8609	7.88864	1.42261	0.00864692	0.030681
8033912	DNMT1	DNA (cytosine-5-)-methyltransferase 1	85.0417	7.41341	120.964	10.5294	1.42241	1.49889e-08	4.81749e-06
8165752	IL3RA	interleukin 3 receptor, alpha (low affinity)	32.4918	4.01695	46.2143	8.71293	1.42234	4.52284e-05	0.000661649
8039257	LAIR1	leukocyte-associated immunoglobulin-like receptor 1	506.207	106.922	719.966	74.6981	1.42228	2.19843e-05	0.000401803
8009353	PITPNC1	phosphatidylinositol transfer protein, cytoplasmic 1	357.531	77.3648	508.397	65.0899	1.42196	4.38466e-05	0.000646264
8039131	TFPT	TCF3 (E2A) fusion partner (in childhood Leukemia)	66.3054	6.28082	94.2654	14.6846	1.42169	5.12037e-06	0.000150434
7962455	NELL2	NEL-like 2 (chicken)	16.8131	2.35838	23.9016	5.42141	1.4216	0.000418082	0.00321361
8130505	EZR	ezrin	95.3841	9.73375	135.58	17.986	1.42141	1.2819e-06	6.16171e-05
8042811	TET3	tet oncogene family member 3	33.1274	6.00877	47.0799	8.74857	1.42118	0.000170313	0.00168854
7988033	EPB42	erythrocyte membrane protein band 4.2	65.0725	22.1643	92.4781	27.4742	1.42116	0.0158171	0.0479389
8044035	IL18R1	interleukin 18 receptor 1	11.2621	1.42924	16.0035	2.46376	1.421	1.22588e-05	0.000271025
8152946	KCNQ3	potassium voltage-gated channel, KQT-like subfamily, member 3	24.146	2.7454	34.2866	11.5799	1.41997	0.00571564	0.0225753
8049512	LRRFIP1	leucine rich repeat (in FLII) interacting protein 1	210.181	41.1977	298.429	34.7116	1.41986	1.08654e-05	0.000249706
8049670	GPC1	glypican 1	83.3985	16.4935	118.407	20.917	1.41978	0.000263592	0.00231492
8110392	TMED9	transmembrane emp24 protein transport domain containing 9	124.5	18.5919	176.708	23.2993	1.41935	9.10527e-06	0.00022281
8044462	TTL	tubulin tyrosine ligase	99.9859	8.5425	141.881	16.2985	1.41901	2.24137e-07	1.98624e-05
7931977	ITIH5	inter-alpha (globulin) inhibitor H5	1256.21	315.696	1781.86	181.48	1.41844	8.54463e-05	0.00102679
8131944	NFE2L3	nuclear factor (erythroid-derived 2)-like 3	52.7929	9.56435	74.8779	11.7864	1.41833	7.03244e-05	0.000896605
8180029	HLA-DQB2	major histocompatibility complex, class II, DQ beta 2	64.0289	16.5546	90.7722	31.2287	1.41768	0.0119834	0.0390395
7991581	CHSY1	chondroitin sulfate synthase 1	107.396	15.6584	152.2	25.5265	1.41719	6.01813e-05	0.000807441
8046003	GCA	grancalcin, EF-hand calcium binding protein	69.9862	13.7712	99.1769	13.2128	1.41709	6.61718e-05	0.000863879
7952626	C11orf45	chromosome 11 open reading frame 45	9.04411	1.19469	12.8151	3.47868	1.41695	0.00181107	0.00964145
7957167	TMEM19	transmembrane protein 19	83.2514	16.122	117.963	13.9628	1.41695	3.8588e-05	0.000592692
8123006	SYNJ2	synaptojanin 2	25.2437	3.66636	35.7669	6.25982	1.41686	8.62991e-05	0.00103415
7975459	SIPA1L1	signal-induced proliferation-associated 1 like 1	187.681	50.5291	265.898	37.9327	1.41676	0.000381703	0.00299985
7907690	TOR3A	torsin family 3, member A	48.9416	3.88107	69.3298	7.62943	1.41658	1.61117e-07	1.63656e-05
8123717	RPP40	ribonuclease P/MRP 40kDa subunit	25.3965	2.87889	35.9638	5.91717	1.41609	2.58963e-05	0.000450445
8088560	ADAMTS9	ADAM metallopeptidase with thrombospondin type 1 motif, 9	301.107	35.3075	426.343	156.48	1.41592	0.00587044	0.0230304
8151684	MMP16	matrix metallopeptidase 16 (membrane-inserted)	17.3351	3.09078	24.5424	8.12385	1.41577	0.00873255	0.0308866
7997453	PLCG2	phospholipase C, gamma 2 (phosphatidylinositol-specific)	105.108	25.1109	148.792	9.39825	1.4156	2.55385e-05	0.000446385
7963786	ITGA5	integrin, alpha 5 (fibronectin receptor, alpha polypeptide)	220.595	29.5881	312.228	32.8611	1.41539	1.53638e-06	6.89244e-05
8006968	GSDMA	gasdermin A	16.1825	3.29397	22.8948	8.03233	1.41478	0.0132397	0.0419394
8098414	SPCS3	signal peptidase complex subunit 3 homolog (S. cerevisiae)	150.086	13.3214	212.264	17.857	1.41428	5.29796e-08	9.07224e-06
7954899	CNTN1	contactin 1	29.9675	7.704	42.3563	8.62333	1.41341	0.000910072	0.00573361
7907222	PRRX1	paired related homeobox 1	660.158	103.317	932.739	130.309	1.4129	2.07989e-05	0.000386439
8050278	PDIA6	protein disulfide isomerase family A, member 6	379.427	43.8169	536.048	47.5013	1.41278	2.48476e-07	2.1149e-05
7952036	MPZL3	myelin protein zero-like 3	14.1102	1.98336	19.9341	4.89151	1.41274	0.00054292	0.00388801
8103415	FAM198B	family with sequence similarity 198, member B	881.435	251.14	1245.06	116.357	1.41253	0.000348804	0.00281077
8017582	TEX2	testis expressed 2	169.743	31.0804	239.714	26.1033	1.41222	1.37976e-05	0.000292438
7963054	TUBA1A	tubulin, alpha 1a	236.829	23.8368	334.434	44.4147	1.41213	2.4268e-06	9.23297e-05
7965812	GNPTAB	N-acetylglucosamine-1-phosphate transferase, alpha and beta subunits	150.131	15.2387	211.993	28.5572	1.41205	5.08802e-06	0.000149884
7963670	MAP3K12	mitogen-activated protein kinase kinase kinase 12	56.1999	8.71661	79.3457	10.1718	1.41185	1.26124e-05	0.000274793
7929334	CEP55	centrosomal protein 55kDa	10.7368	1.09847	15.1559	6.04674	1.41159	0.00576844	0.0227338
8127534	C6orf150	chromosome 6 open reading frame 150	23.4302	2.86809	33.0594	5.85575	1.41098	7.4617e-05	0.000936365
7969050	CYSLTR2	cysteinyl leukotriene receptor 2	13.3832	2.7844	18.8658	5.31272	1.40966	0.00429167	0.0182787
8161774	TRPM6	transient receptor potential cation channel, subfamily M, member 6	15.8061	1.66856	22.2747	2.43816	1.40925	5.76352e-07	3.62052e-05
7903565	GPSM2	G-protein signaling modulator 2 (AGS3-like, C. elegans)	30.0915	7.90199	42.3956	13.1227	1.40889	0.0121077	0.0393312
8094228	BST1	bone marrow stromal cell antigen 1	173.979	25.502	245.07	27.2897	1.40862	3.42481e-06	0.000116325
8070194	RUNX1	runt-related transcription factor 1	116.887	16.4078	164.542	24.2735	1.4077	2.9073e-05	0.00048607
8109407	GALNT10	UDP-N-acetyl-alpha-D-galactosamine:polypeptide N-acetylgalactosaminyltransferase 10 (GalNAc-T10)	122.394	15.8584	172.277	18.7126	1.40756	1.57638e-06	6.94186e-05
8045247	PLEKHB2	pleckstrin homology domain containing, family B (evectins) member 2	200.226	31.685	281.8	22.684	1.40741	1.70687e-06	7.33648e-05
8054395	UXS1	UDP-glucuronate decarboxylase 1	108.842	12.4736	153.127	17.5835	1.40687	1.07239e-06	5.52459e-05
8167965	MSN	moesin	1121.13	189.349	1577.04	133.485	1.40665	3.77838e-06	0.000123653
7911199	C1orf150	chromosome 1 open reading frame 150	18.5555	2.47893	26.1009	6.55233	1.40663	0.00102233	0.00626309
7942381	ATG16L2	ATG16 autophagy related 16-like 2 (S. cerevisiae)	40.1351	5.33823	56.4486	10.4395	1.40646	5.79534e-05	0.000786865
8151475	TPD52	tumor protein D52	16.5041	2.22857	23.2099	4.10228	1.40631	7.92925e-05	0.00097348
8042211	B3GNT2	UDP-GlcNAc:betaGal beta-1,3-N-acetylglucosaminyltransferase 2	43.7845	4.77436	61.5718	12.4326	1.40625	0.000241426	0.00217162
7914592	TMEM54	transmembrane protein 54	65.5651	14.2398	92.1795	21.5255	1.40592	0.00546151	0.0218116
8083223	C3orf58	chromosome 3 open reading frame 58	95.1223	12.9611	133.731	19.5234	1.40589	1.57606e-05	0.000319876
8028791	PLD3	phospholipase D family, member 3	739.874	101.674	1039.91	249.268	1.40552	0.000319096	0.0026523
7906852	UHMK1	U2AF homology motif (UHM) kinase 1	225.45	38.8898	316.756	43.0421	1.40499	3.53393e-05	0.000555472
8117128	E2F3	E2F transcription factor 3	19.7608	2.56416	27.7628	5.30001	1.40494	0.000118643	0.00130483
7987192	SLC12A6	solute carrier family 12 (potassium/chloride transporters), member 6	155.472	22.6064	218.421	18.2801	1.40489	1.13287e-06	5.69993e-05
7976292	RIN3	Ras and Rab interactor 3	82.1248	10.6631	115.33	12.7443	1.40432	2.71737e-06	0.000100102
8164165	HSPA5	heat shock 70kDa protein 5 (glucose-regulated protein, 78kDa)	936.226	49.8349	1314.7	132.856	1.40425	3.74814e-08	7.77323e-06
8119609	CNPY3	canopy 3 homolog (zebrafish)	236.982	28.9037	332.761	42.5836	1.40416	3.0553e-06	0.000108034
8030383	RCN3	reticulocalbin 3, EF-hand calcium binding domain	96.6418	17.9863	135.659	17.7744	1.40373	3.94032e-05	0.000602635
7973918	FAM177A1	family with sequence similarity 177, member A1	67.2561	8.02144	94.4043	15.0044	1.40365	2.75071e-05	0.000470868
7914467	SPOCD1	SPOC domain containing 1	24.5622	2.65957	34.4568	10.9589	1.40284	0.00265015	0.0127107
7944401	HMBS	hydroxymethylbilane synthase	110.251	27.2221	154.653	25.0118	1.40273	0.000737516	0.00490024
7929072	IFIT5	interferon-induced protein with tetratricopeptide repeats 5	62.736	9.65447	87.9872	16.4267	1.4025	0.000454946	0.00343868
8000702	C16orf54	chromosome 16 open reading frame 54	31.4502	5.41253	44.1	8.70671	1.40222	0.000353033	0.00283453
8167027	RGN	regucalcin (senescence marker protein-30)	46.4958	7.68627	65.1687	14.8479	1.4016	0.00129834	0.00748676
8068810	SLC37A1	solute carrier family 37 (glycerol-3-phosphate transporter), member 1	32.1742	4.87287	45.091	7.74653	1.40146	8.25869e-05	0.00100459
8115302	FAT2	FAT tumor suppressor homolog 2 (Drosophila)	67.4402	33.0822	94.505	21.0749	1.40131	0.0102768	0.0348066
7996761	PLA2G15	phospholipase A2, group XV	90.3511	20.0654	126.608	31.3626	1.40129	0.00264519	0.012692
8073068	APOBEC3C	apolipoprotein B mRNA editing enzyme, catalytic polypeptide-like 3C	98.786	20.0245	138.413	24.6292	1.40114	0.000304373	0.00257641
7919888	CDC42SE1	CDC42 small effector 1	127.056	9.57553	177.944	16.3676	1.40052	3.32023e-08	7.52609e-06
8158317	SPTAN1	spectrin, alpha, non-erythrocytic 1 (alpha-fodrin)	612.511	98.1946	857.662	69.3859	1.40024	2.11632e-06	8.47076e-05
8083457	RAP2B	RAP2B, member of RAS oncogene family	103.788	5.7063	145.312	15.9651	1.40008	6.32267e-08	9.48048e-06
7953626	CLSTN3	calsyntenin 3	33.3729	2.97568	46.7159	9.66062	1.39982	6.99011e-05	0.000893323
8096314	PKD2	polycystic kidney disease 2 (autosomal dominant)	190.116	43.3692	266.117	34.3186	1.39976	0.000139845	0.00146897
8120043	RUNX2	runt-related transcription factor 2	34.7416	5.09955	48.6241	11.9241	1.39959	0.00153117	0.00848906
8102006	MANBA	mannosidase, beta A, lysosomal	50.3411	3.16981	70.3974	15.8158	1.39841	0.000368754	0.00292281
7978066	AP1G2	adaptor-related protein complex 1, gamma 2 subunit	44.7212	6.46623	62.499	6.83707	1.39753	4.51346e-06	0.000138847
8042144	REL	v-rel reticuloendotheliosis viral oncogene homolog (avian)	105.602	11.8287	147.554	23.8323	1.39727	1.54216e-05	0.000316726
7930837	SLC18A2	solute carrier family 18 (vesicular monoamine), member 2	24.0592	5.76871	33.6147	4.59004	1.39717	0.000153523	0.00156384
8126095	C6orf129	chromosome 6 open reading frame 129	33.9401	4.31313	47.4118	6.11634	1.39693	9.18933e-06	0.000223988
8156199	DAPK1	death-associated protein kinase 1	134.483	16.9166	187.817	40.7894	1.39658	0.000314259	0.00263215
7937735	LSP1	lymphocyte-specific protein 1	159.889	16.1406	223.288	58.8128	1.39651	0.00074193	0.00492349
7929990	PPRC1	peroxisome proliferator-activated receptor gamma, coactivator-related 1	39.2566	5.67209	54.7706	8.83722	1.3952	4.54068e-05	0.000663359
8045090	UGGT1	UDP-glucose glycoprotein glucosyltransferase 1	304.666	44.6537	424.945	38.6823	1.39479	3.03068e-06	0.00010734
8041061	PLB1	phospholipase B1	15.1148	1.72394	21.0797	2.36037	1.39463	8.51921e-07	4.81503e-05
7904293	PTGFRN	prostaglandin F2 receptor negative regulator	59.2892	11.2476	82.6839	18.9456	1.39459	0.00156493	0.00863858
8062326	C20orf24	chromosome 20 open reading frame 24	243.112	43.0708	339.011	43.3651	1.39446	2.4781e-05	0.000436688
8013120	PEMT	phosphatidylethanolamine N-methyltransferase	727.232	157.094	1013.77	184.808	1.39402	0.000351336	0.00282396
7927186	RASSF4	Ras association (RalGDS/AF-6) domain family member 4	186.443	68.5602	259.898	54.7767	1.39399	0.00580057	0.0228354
8117243	LRRC16A	leucine rich repeat containing 16A	128.279	21.0849	178.813	31.5914	1.39393	0.000147227	0.00151984
7932227	NMT2	N-myristoyltransferase 2	296.865	82.4778	413.682	85.8355	1.3935	0.00229823	0.0114485
7915485	EBNA1BP2	EBNA1 binding protein 2	83.2679	10.789	116.004	9.38677	1.39314	5.70218e-07	3.6009e-05
8029710	VASP	vasodilator-stimulated phosphoprotein	88.8071	12.9536	123.682	18.2223	1.3927	2.35435e-05	0.000421742
7988789	DMXL2	Dmx-like 2	208.832	10.7064	290.798	63.654	1.3925	0.00014714	0.00151984
7944722	UBASH3B	ubiquitin associated and SH3 domain containing B	19.3457	1.92456	26.9309	3.7779	1.39209	5.49133e-06	0.000156354
7999120	CORO7	coronin 7	60.1148	7.93289	83.6731	13.1023	1.39189	3.76257e-05	0.000584161
7903592	KIAA1324	KIAA1324	10.7037	1.08517	14.8975	4.90775	1.39181	0.00557289	0.0221455
7928872	SNCG	synuclein, gamma (breast cancer-specific protein 1)	292.158	82.8917	406.61	93.5156	1.39175	0.00455204	0.0190781
8123598	SERPINB1	serpin peptidase inhibitor, clade B (ovalbumin), member 1	307.974	48.0416	428.409	97.7873	1.39106	0.000431936	0.00329834
7914075	FCN3	ficolin (collagen/fibrinogen domain containing) 3 (Hakata antigen)	107.314	37.9384	149.264	46.0284	1.39091	0.0131812	0.0418073
8135955	CALU	calumenin	423.433	101.101	588.941	89.5384	1.39087	0.000623856	0.00431399
8120967	NT5E	5'-nucleotidase, ecto (CD73)	68.8645	12.5905	95.7694	27.9676	1.39069	0.00818177	0.0294774
8124527	HIST1H1B	histone cluster 1, H1b	15.7968	1.36837	21.9641	8.42289	1.39041	0.00899552	0.0315591
8150112	GSR	glutathione reductase	368.053	28.0779	511.718	43.1548	1.39034	3.204e-08	7.46296e-06
8042503	MXD1	MAX dimerization protein 1	161.26	31.2803	224.116	52.6015	1.38979	0.00201635	0.0104275
8130556	SOD2	superoxide dismutase 2, mitochondrial	380.075	52.7279	528.172	88.8174	1.38965	0.000101026	0.00115472
8054135	MGAT4A	mannosyl (alpha-1,3-)-glycoprotein beta-1,4-N-acetylglucosaminyltransferase, isozyme A	129.329	12.3783	179.719	22.9965	1.38963	2.1602e-06	8.54101e-05
8100145	COMMD8	COMM domain containing 8	31.0391	3.31939	43.1061	6.94713	1.38877	2.53931e-05	0.000444363
8023727	DSEL	dermatan sulfate epimerase-like	270.204	73.9016	375.208	56.0412	1.38861	0.000744346	0.00492887
7921099	CRABP2	cellular retinoic acid binding protein 2	43.9595	9.36362	61.0279	18.1591	1.38828	0.00780086	0.028467
8035297	PLVAP	plasmalemma vesicle associated protein	304.408	65.8084	422.363	51.2446	1.38749	8.6846e-05	0.00103666
8132070	GARS	glycyl-tRNA synthetase	323.169	47.7203	448.372	34.8132	1.38742	2.45312e-06	9.30026e-05
8133540	GATSL1	GATS protein-like 1	99.6725	17.6785	138.285	27.5606	1.38739	0.000453125	0.00342874
7984330	ZWILCH	Zwilch, kinetochore associated, homolog (Drosophila)	47.5142	8.29575	65.9129	9.00468	1.38723	6.65852e-05	0.000866566
8170135	GPR112	G protein-coupled receptor 112	8.29598	0.97766	11.5061	1.60093	1.38695	1.54289e-05	0.000316726
8041508	QPCT	glutaminyl-peptide cyclotransferase	13.8892	1.62537	19.2636	3.95865	1.38695	0.00027601	0.00239271
8092348	LAMP3	lysosomal-associated membrane protein 3	13.6921	1.70905	18.9866	5.8078	1.38669	0.00218569	0.0110175
8080184	ALAS1	aminolevulinate, delta-, synthase 1	160.555	20.3433	222.634	29.0999	1.38665	1.37011e-05	0.000291254
8106494	BHMT2	betaine--homocysteine S-methyltransferase 2	342.189	114.995	474.486	75.4665	1.38662	0.00417733	0.0178943
8060675	CDC25B	cell division cycle 25 homolog B (S. pombe)	49.8922	9.08988	69.1785	8.74304	1.38656	6.86717e-05	0.000882545
8167797	GNL3L	guanine nucleotide binding protein-like 3 (nucleolar)-like	98.997	8.47695	137.116	17.6403	1.38505	1.4094e-06	6.56929e-05
7952408	SIAE	sialic acid acetylesterase	164.626	41.757	227.883	50.2138	1.38425	0.00425925	0.0181909
8166402	SMS	spermine synthase	93.1687	11.7732	128.943	22.4151	1.38397	2.98924e-05	0.000492681
8147447	PTDSS1	phosphatidylserine synthase 1	198.017	26.1183	273.966	19.1589	1.38355	6.95535e-07	4.1837e-05
8104492	ROPN1L	ropporin 1-like	28.2887	3.45511	39.133	9.80508	1.38334	0.0021888	0.011028
8146024	ADAM32	ADAM metallopeptidase domain 32	35.2238	10.1815	48.7085	8.29214	1.38283	0.000977804	0.00605498
8061471	GINS1	GINS complex subunit 1 (Psf1 homolog)	9.88143	0.729191	13.661	3.89831	1.38249	0.0013316	0.00762019
7954436	LRMP	lymphoid-restricted membrane protein	130.216	29.653	180.009	26.3902	1.38239	0.000236911	0.00214443
8110841	LPCAT1	lysophosphatidylcholine acyltransferase 1	92.4742	12.1879	127.784	13.8568	1.38184	3.18994e-06	0.000110244
8106252	HEXB	hexosaminidase B (beta polypeptide)	334.723	30.5958	462.52	82.5191	1.3818	3.29832e-05	0.000527291
8102912	TBC1D9	TBC1 domain family, member 9 (with GRAM domain)	328.896	54.9146	454.362	62.5379	1.38148	5.17016e-05	0.000728151
8112376	CENPK	centromere protein K	11.8771	0.886254	16.404	4.82366	1.38114	0.00364334	0.0161098
7934278	P4HA1	prolyl 4-hydroxylase, alpha polypeptide I	106.258	11.9405	146.73	22.7659	1.38089	8.33033e-05	0.00100778
7928429	PLAU	plasminogen activator, urokinase	67.4482	10.7976	93.128	17.9171	1.38073	0.000265652	0.00232732
8077499	LOH3CR2A	loss of heterozygosity, 3, chromosomal region 2, gene A	67.4976	10.5975	93.1921	33.163	1.38067	0.0101298	0.0344707
7960744	C1R	complement component 1, r subcomponent	560.232	78.7359	773.321	109.683	1.38036	3.31271e-05	0.000528805
8068401	CBR1	carbonyl reductase 1	59.1342	7.77006	81.6201	8.64997	1.38025	5.95013e-06	0.000164685
7968370	B3GALTL	beta 1,3-galactosyltransferase-like	26.041	4.00501	35.9431	5.05673	1.38025	4.09971e-05	0.000616502
7946454	SCUBE2	signal peptide, CUB domain, EGF-like 2	229.703	36.7617	317.042	87.3022	1.38022	0.00501909	0.0205126
8154962	DNAJB5	DnaJ (Hsp40) homolog, subfamily B, member 5	65.8504	9.07338	90.8861	14.3422	1.38019	6.91472e-05	0.000885265
8150962	TOX	thymocyte selection-associated high mobility group box	19.0147	2.96622	26.2421	5.73618	1.3801	0.000498658	0.00365725
8169792	SH2D1A	SH2 domain containing 1A	9.37284	1.14736	12.935	3.24204	1.38006	0.00262951	0.0126364
7954969	IRAK4	interleukin-1 receptor-associated kinase 4	95.5257	6.91169	131.82	13.0083	1.37995	2.36435e-07	2.03233e-05
8020847	DTNA	dystrobrevin, alpha	66.443	16.69	91.6809	12.0595	1.37984	0.000222881	0.00205635
7948565	CYBASC3	cytochrome b, ascorbate dependent 3	139.332	29.4045	192.212	24.0984	1.37952	0.000196769	0.0018851
8126018	STK38	serine/threonine kinase 38	397.811	44.4087	548.657	60.5797	1.37919	1.97899e-06	8.14596e-05
8057620	COL5A2	collagen, type V, alpha 2	136.964	25.4459	188.894	28.8625	1.37916	0.000168812	0.00167598
8154295	IL33	interleukin 33	104.858	28.2363	144.615	27.8093	1.37914	0.00148855	0.0083064
7937823	KCNQ1	potassium voltage-gated channel, KQT-like subfamily, member 1	37.0947	6.95498	51.1331	8.63579	1.37845	0.00022439	0.00206761
8156043	PSAT1	phosphoserine aminotransferase 1	29.9355	6.67364	41.2616	8.05422	1.37835	0.00140187	0.00793375
7966122	TMEM119	transmembrane protein 119	61.19	13.7322	84.3391	20.3082	1.37832	0.00245121	0.0119846
7958989	PLBD2	phospholipase B domain containing 2	244.654	44.2135	337.145	64.3571	1.37804	0.000633899	0.00437372
8005707	MAP2K3	mitogen-activated protein kinase kinase 3	87.3997	5.89292	120.44	14.9803	1.37804	1.20076e-06	5.91697e-05
8037433	ZNF45	zinc finger protein 45	20.6706	3.40685	28.4807	8.25682	1.37784	0.00911084	0.0318362
7953878	CLEC2D	C-type lectin domain family 2, member D	51.938	6.19829	71.5571	9.1903	1.37774	7.68248e-06	0.000198363
8113981	P4HA2	prolyl 4-hydroxylase, alpha polypeptide II	65.5933	7.54984	90.3535	13.5439	1.37748	5.36394e-05	0.000746363
7996318	CMTM3	CKLF-like MARVEL transmembrane domain containing 3	234.706	44.8536	323.295	30.8114	1.37745	2.76435e-05	0.000471693
7918457	KCNA3	potassium voltage-gated channel, shaker-related subfamily, member 3	14.1014	2.02559	19.4202	4.83693	1.37718	0.000927401	0.00581557
8069499	ANKRD30B	ankyrin repeat domain 30B	7.75644	3.093	10.6809	3.15624	1.37704	0.00954746	0.0330061
8052598	C2orf86	chromosome 2 open reading frame 86	226.827	75.5321	312.344	76.2596	1.37701	0.00766893	0.0281164
8068361	SLC5A3	solute carrier family 5 (sodium/myo-inositol cotransporter), member 3	711.664	111.186	979.944	95.7541	1.37698	7.02689e-06	0.000184984
8041212	LCLAT1	lysocardiolipin acyltransferase 1	97.2782	16.1919	133.905	11.827	1.37652	1.02172e-05	0.000241891
7952056	CD3D	CD3d molecule, delta (CD3-TCR complex)	30.208	5.17343	41.5812	9.96163	1.3765	0.00183454	0.0097279
7931930	PRKCQ	protein kinase C, theta	16.4744	1.65006	22.6766	4.6792	1.37647	0.000205999	0.00194476
8067040	NFATC2	nuclear factor of activated T-cells, cytoplasmic, calcineurin-dependent 2	87.4791	12.1383	120.409	24.373	1.37644	0.000207246	0.00195567
7951408	CARD16	caspase recruitment domain family, member 16	17.214	4.11056	23.6906	4.96928	1.37624	0.00187616	0.00989982
8175039	ELF4	E74-like factor 4 (ets domain transcription factor)	67.0275	12.4338	92.2422	14.6755	1.37618	0.000177282	0.00174718
8156897	C9orf30	chromosome 9 open reading frame 30	87.5583	9.36693	120.49	13.9816	1.37611	3.52502e-06	0.000118606
8110450	HNRNPAB	heterogeneous nuclear ribonucleoprotein A/B	469.701	38.4643	646.243	50.9367	1.37586	5.80403e-08	9.46848e-06
8047854	CCNYL1	cyclin Y-like 1	76.9057	9.22853	105.81	13.9317	1.37584	8.4895e-06	0.00021208
8054217	TXNDC9	thioredoxin domain containing 9	30.9621	3.98619	42.5762	5.46881	1.37511	1.77872e-05	0.000345018
8123446	SMOC2	SPARC related modular calcium binding 2	99.2594	19.9144	136.446	33.6301	1.37464	0.0146746	0.0452986
7962689	VDR	vitamin D (1,25- dihydroxyvitamin D3) receptor	14.7195	1.4911	20.2313	4.99846	1.37446	0.00203329	0.0104809
8106626	FAM151B	family with sequence similarity 151, member B	45.636	13.3502	62.7189	9.71887	1.37433	0.00117265	0.00694305
8169603	LONRF3	LON peptidase N-terminal domain and ring finger 3	61.9484	7.85311	85.1375	16.5682	1.37433	0.000300615	0.00255262
8120362	BEND6	BEN domain containing 6	8.87735	0.533523	12.1989	2.54198	1.37417	0.000334499	0.00273778
7974816	SLC38A6	solute carrier family 38, member 6	161.954	10.6265	222.508	43.3402	1.37389	5.75549e-05	0.000783431
8066939	B4GALT5	UDP-Gal:betaGlcNAc beta 1,4- galactosyltransferase, polypeptide 5	505.064	104.953	693.902	40.989	1.37389	1.53036e-05	0.000315557
7937878	TRPC2	transient receptor potential cation channel, subfamily C, member 2, pseudogene	18.2369	1.81914	25.0476	4.25995	1.37345	4.95547e-05	0.000707165
8166096	TCEANC	transcription elongation factor A (SII) N-terminal and central domain containing	38.0227	5.26868	52.2109	7.26581	1.37315	3.94661e-05	0.000603168
7929677	PI4K2A	phosphatidylinositol 4-kinase type 2 alpha	101.936	7.66688	139.97	24.0718	1.37312	3.67353e-05	0.000571987
7912347	CASZ1	castor zinc finger 1	28.1302	4.17723	38.6183	8.95132	1.37284	0.000937772	0.00586523
8068100	NCRNA00189	non-protein coding RNA 189	6.21212	0.770621	8.52806	1.45091	1.37281	0.000104237	0.00118106
7979044	NIN	ninein (GSK3B interacting protein)	140.025	17.3363	192.196	12.5459	1.37259	2.76959e-07	2.27635e-05
7970162	ATP11A	ATPase, class VI, type 11A	83.3707	7.33755	114.433	11.3596	1.37258	3.60937e-07	2.66471e-05
7938816	ZDHHC13	zinc finger, DHHC-type containing 13	56.0532	11.7938	76.935	12.6997	1.37254	0.000510378	0.00372307
7925003	TTC13	tetratricopeptide repeat domain 13	129.736	14.9245	178.04	12.6895	1.37232	2.3502e-07	2.03233e-05
8123044	TULP4	tubby like protein 4	268.542	45.9104	368.489	50.264	1.37218	6.68803e-05	0.000869161
7997192	HPR	haptoglobin-related protein	17.7519	3.28628	24.3539	7.39378	1.37191	0.0147614	0.0454752
7962481	DBX2	developing brain homeobox 2	12.3122	1.96101	16.8816	4.32503	1.37113	0.00349255	0.0156229
8109305	SYNPO	synaptopodin	87.1777	15.7385	119.513	9.06634	1.37091	1.96541e-05	0.00037093
7929609	C10orf12	chromosome 10 open reading frame 12	52.2329	4.38995	71.5846	10.6581	1.37049	1.81538e-05	0.00034904
8078818	EXOG	endo/exonuclease (5'-3'), endonuclease G-like	27.0091	3.99713	37.007	2.98521	1.37017	5.26347e-06	0.000153121
8054479	MALL	mal, T-cell differentiation protein-like	97.9497	26.0595	134.161	24.2548	1.3697	0.0021091	0.0107468
8166705	PRRG1	proline rich Gla (G-carboxyglutamic acid) 1	90.2369	10.8422	123.539	19.9886	1.36905	4.13089e-05	0.000619031
8112807	ARSB	arylsulfatase B	64.6537	10.553	88.4953	13.7206	1.36876	0.000120453	0.00131978
8092230	ZMAT3	zinc finger, matrin type 3	73.1066	17.8113	100.065	16.1079	1.36875	0.0010861	0.00652752
8130528	RSPH3	radial spoke 3 homolog (Chlamydomonas)	51.0206	8.19733	69.8199	9.65107	1.36847	8.43094e-05	0.00101596
7906355	CD1E	CD1e molecule	10.8529	1.36867	14.8513	6.12574	1.36842	0.0144742	0.0448599
7902158	TCTEX1D1	Tctex1 domain containing 1	28.6742	5.23045	39.2228	8.42903	1.36788	0.00125686	0.00732142
7919589	HIST2H3D	histone cluster 2, H3d	113.867	8.29667	155.722	39.2705	1.36759	0.00141379	0.00798439
7925492	OPN3	opsin 3	53.6547	7.65744	73.3691	22.952	1.36743	0.00856099	0.0304413
8090448	RUVBL1	RuvB-like 1 (E. coli)	67.8902	7.77938	92.8139	10.8567	1.36712	8.23966e-06	0.000207767
7907702	SOAT1	sterol O-acyltransferase 1	101.114	10.0406	138.21	31.3674	1.36687	0.000555851	0.00395921
7951422	KIAA1826	KIAA1826	52.3766	8.43285	71.5637	8.1792	1.36633	2.23714e-05	0.000405852
7960575	NOP2	NOP2 nucleolar protein homolog (yeast)	59.3055	6.62018	81.0292	8.04386	1.3663	1.65861e-06	7.22844e-05
8107307	CAMK4	calcium/calmodulin-dependent protein kinase IV	21.1127	2.62611	28.8347	8.47329	1.36575	0.00571448	0.0225749
8139057	ELMO1	engulfment and cell motility 1	258.816	44.6475	353.454	22.1874	1.36566	4.54345e-06	0.000138874
7963134	NCKAP5L	NCK-associated protein 5-like	43.9922	9.06436	60.0767	7.34738	1.36562	0.000129023	0.00138711
8155214	MELK	maternal embryonic leucine zipper kinase	9.66509	0.855509	13.1971	3.35703	1.36544	0.00116059	0.00689439
7950743	RAB30	RAB30, member RAS oncogene family	203.469	45.0427	277.795	36.8331	1.36529	0.000303515	0.00257116
8129071	FRK	fyn-related kinase	10.5326	1.71663	14.378	3.09711	1.3651	0.00162666	0.00888599
8066921	KCNB1	potassium voltage-gated channel, Shab-related subfamily, member 1	126.829	27.0136	173.133	25.0191	1.36509	0.000584524	0.00411479
7905789	IL6R	interleukin 6 receptor	103.187	13.3315	140.836	15.5889	1.36486	4.8974e-06	0.000146525
7909789	TGFB2	transforming growth factor, beta 2	42.7015	10.5875	58.2536	13.1831	1.36421	0.00558322	0.0221678
7923875	C1orf186	chromosome 1 open reading frame 186	49.3024	10.2077	67.2439	18.0856	1.36391	0.00754334	0.0277672
8170644	ZFP92	zinc finger protein 92 homolog (mouse)	50.1576	12.3311	68.4026	13.2459	1.36375	0.00146288	0.00820097
8114050	SEPT8	septin 8	168.866	23.6821	230.268	30.3161	1.36362	2.64297e-05	0.000456771
8082133	PDIA5	protein disulfide isomerase family A, member 5	57.8832	9.86513	78.9305	15.6265	1.36362	0.000523287	0.00378634
8060627	ATRN	attractin	172.166	23.396	234.746	26.2997	1.36349	1.22964e-05	0.000271025
8102950	INPP4B	inositol polyphosphate-4-phosphatase, type II, 105kDa	84.3496	14.9687	115.008	20.0384	1.36347	0.000463266	0.00347716
7971573	RCBTB2	regulator of chromosome condensation (RCC1) and BTB (POZ) domain containing protein 2	126.964	15.2844	173.097	14.6513	1.36335	9.75019e-07	5.1563e-05
8026456	CYP4F3	cytochrome P450, family 4, subfamily F, polypeptide 3	21.9629	2.35081	29.9411	7.72955	1.36326	0.00134493	0.00767808
8160889	CCL21	chemokine (C-C motif) ligand 21	39.0617	9.17448	53.2401	12.5934	1.36297	0.00540669	0.0216489
8164644	FAM78A	family with sequence similarity 78, member A	23.2715	3.05006	31.6998	3.12908	1.36217	5.17997e-06	0.000151763
8058670	IKZF2	IKAROS family zinc finger 2 (Helios)	44.2016	5.67159	60.2052	8.71623	1.36206	3.84999e-05	0.000592608
8089714	LSAMP	limbic system-associated membrane protein	17.7128	6.4105	24.118	5.44074	1.36161	0.00501402	0.0204986
8054580	BUB1	budding uninhibited by benzimidazoles 1 homolog (yeast)	8.74023	1.27314	11.8991	3.24309	1.36142	0.00567294	0.02245
8152297	ANGPT1	angiopoietin 1	305.53	90.9515	415.93	54.2609	1.36134	0.00106319	0.0064293
7958913	OAS2	2'-5'-oligoadenylate synthetase 2, 69/71kDa	116.232	27.8268	158.229	37.1342	1.36132	0.00408968	0.0176064
7914245	MECR	mitochondrial trans-2-enoyl-CoA reductase	158.77	26.1477	216.123	34.5539	1.36123	0.000249249	0.00221424
8155073	CCDC107	coiled-coil domain containing 107	172.396	20.8029	234.581	29.4181	1.36071	1.30511e-05	0.000280428
8091503	GPR171	G protein-coupled receptor 171	7.77172	0.824378	10.5746	1.02556	1.36065	1.10985e-06	5.6367e-05
7914212	SNORA61	small nucleolar RNA, H/ACA box 61	208.264	31.6137	283.337	31.5005	1.36047	2.46471e-05	0.000434886
7960933	M6PR	mannose-6-phosphate receptor (cation dependent)	530.279	47.7278	721.393	100.889	1.3604	6.58297e-06	0.000176598
7971922	PCDH9	protocadherin 9	201.728	43.069	274.429	46.0588	1.36039	0.00128554	0.00743761
8166469	SAT1	spermidine/spermine N1-acetyltransferase 1	831.427	145.592	1130.72	239.962	1.35997	0.0010662	0.00644208
7906622	LY9	lymphocyte antigen 9	23.9136	4.03333	32.5197	6.2405	1.35988	0.000620646	0.00429605
8081758	GRAMD1C	GRAM domain containing 1C	15.8611	2.19835	21.5599	3.50143	1.35929	0.00012298	0.00133952
8011093	SLC43A2	solute carrier family 43, member 2	79.6977	17.9361	108.315	21.0109	1.35907	0.00145279	0.00816129
8050894	KIF3C	kinesin family member 3C	39.4749	5.34581	53.6488	7.42273	1.35906	4.29862e-05	0.000636633
7917516	GBP1	guanylate binding protein 1, interferon-inducible, 67kDa	347.414	110.515	472.003	118.634	1.35862	0.00748014	0.0275959
7914214	SNORA44	small nucleolar RNA, H/ACA box 44	56.5294	6.02914	76.7742	13.1688	1.35813	0.000137546	0.00144979
8112033	ARL15	ADP-ribosylation factor-like 15	117.988	21.1808	160.186	21.3362	1.35765	0.00014966	0.00153706
8100231	TEC	tec protein tyrosine kinase	26.8688	2.97734	36.4706	5.73852	1.35736	0.000137132	0.00144684
8016628	PPP1R9B	protein phosphatase 1, regulatory (inhibitor) subunit 9B	47.0099	4.90007	63.7995	5.90079	1.35715	8.86302e-07	4.90633e-05
7922707	RNASEL	ribonuclease L (2',5'-oligoisoadenylate synthetase-dependent)	36.3958	4.59855	49.3943	9.16578	1.35714	0.000585689	0.0041191
8116932	PHACTR1	phosphatase and actin regulator 1	37.9704	5.25989	51.5242	2.64071	1.35696	8.80603e-07	4.89998e-05
8123920	ELOVL2	elongation of very long chain fatty acids (FEN1/Elo2, SUR4/Elo3, yeast)-like 2	17.0215	2.92483	23.0968	6.26439	1.35692	0.0059017	0.0231152
8154233	CD274	CD274 molecule	12.8678	1.31526	17.4602	4.61303	1.35689	0.0022476	0.0112558
8087907	SEMA3G	sema domain, immunoglobulin domain (Ig), short basic domain, secreted, (semaphorin) 3G	189.616	22.9722	257.278	40.8521	1.35684	6.90153e-05	0.000885026
8043945	MAP4K4	mitogen-activated protein kinase kinase kinase kinase 4	305.455	31.6981	414.369	22.8645	1.35656	1.02931e-07	1.29621e-05
8123819	EEF1E1	eukaryotic translation elongation factor 1 epsilon 1	19.0264	1.76509	25.7997	4.13871	1.356	8.49732e-05	0.00102224
7953218	RAD51AP1	RAD51 associated protein 1	9.70909	2.14278	13.1651	2.9257	1.35595	0.00217118	0.0109715
7904226	SLC22A15	solute carrier family 22, member 15	23.3655	4.80495	31.6793	4.13466	1.35581	0.000239052	0.00215412
7940775	RARRES3	retinoic acid receptor responder (tazarotene induced) 3	69.5945	12.5173	94.3568	14.7004	1.35581	0.000205575	0.00194261
7929052	IFIT3	interferon-induced protein with tetratricopeptide repeats 3	67.535	17.1054	91.5469	19.7862	1.35555	0.00283157	0.0133387
7956759	SRGAP1	SLIT-ROBO Rho GTPase activating protein 1	132.342	20.2967	179.353	26.4243	1.35522	0.000124299	0.0013464
8109194	SLC26A2	solute carrier family 26 (sulfate transporter), member 2	66.3286	11.0886	89.8694	15.2052	1.35491	0.000307036	0.00259079
7974689	DACT1	dapper, antagonist of beta-catenin, homolog 1 (Xenopus laevis)	32.3695	6.28475	43.8532	10.383	1.35477	0.00246615	0.0120367
8081375	FAM55C	family with sequence similarity 55, member C	32.1529	5.32676	43.553	7.44488	1.35456	0.000417063	0.00320866
8075106	TPST2	tyrosylprotein sulfotransferase 2	227.97	54.9572	308.624	27.2899	1.35379	0.00023181	0.00211606
7977018	TRAF3	TNF receptor-associated factor 3	69.401	8.44929	93.9482	10.808	1.3537	1.0222e-05	0.000241891
8101118	CXCL9	chemokine (C-X-C motif) ligand 9	63.0204	19.7928	85.3004	20.8436	1.35354	0.0121596	0.0394462
8011188	TLCD2	TLC domain containing 2	65.2935	13.6791	88.3504	21.5623	1.35313	0.0032683	0.014844
8102389	C4orf21	chromosome 4 open reading frame 21	22.3091	3.30609	30.184	4.07481	1.35299	4.65109e-05	0.000673548
7961083	CLEC2B	C-type lectin domain family 2, member B	80.9746	13.2264	109.546	25.015	1.35284	0.00339711	0.0152817
8164833	GBGT1	globoside alpha-1,3-N-acetylgalactosaminyltransferase 1	42.262	6.69342	57.17	10.3938	1.35275	0.000463108	0.00347716
8013341	MFAP4	microfibrillar-associated protein 4	522.588	93.0606	706.919	87.9276	1.35273	7.55952e-05	0.000945884
8005953	SNORD4A	small nucleolar RNA, C/D box 4A	29.814	6.27448	40.3248	9.17674	1.35254	0.00496759	0.0203563
8069532	HSPA13	heat shock protein 70kDa family, member 13	75.9937	10.8889	102.777	12.1631	1.35244	4.72885e-05	0.000682513
7951207	TMEM123	transmembrane protein 123	469.146	36.8843	634.439	100.334	1.35233	1.68374e-05	0.000333557
8117476	BTN3A3	butyrophilin, subfamily 3, member A3	127.661	27.4342	172.613	30.0047	1.35212	0.00140315	0.00793888
7909390	CR1L	complement component (3b/4b) receptor 1-like	9.15228	1.05712	12.3741	1.54074	1.35202	1.26228e-05	0.000274793
7899480	SNORA73A	small nucleolar RNA, H/ACA box 73A	446.315	91.9994	603.405	172.902	1.35197	0.0104793	0.0352927
8030374	FCGRT	Fc fragment of IgG, receptor, transporter, alpha	357.355	61.3252	483.132	60.019	1.35197	7.5879e-05	0.000948325
7905428	TUFT1	tuftelin 1	70.1053	18.9846	94.7217	18.8261	1.35113	0.00359202	0.0159584
8171313	ARHGAP6	Rho GTPase activating protein 6	78.2783	15.0189	105.757	10.9959	1.35104	9.02363e-05	0.00106416
8134384	DYNC1I1	dynein, cytoplasmic 1, intermediate chain 1	31.1835	5.36897	42.1007	8.00842	1.35009	0.001329	0.00761011
8002969	MAF	v-maf musculoaponeurotic fibrosarcoma oncogene homolog (avian)	77.2828	15.8262	104.313	16.3111	1.34975	0.00051657	0.00375171
8054329	RNF149	ring finger protein 149	124.502	7.43032	167.989	15.5328	1.34928	1.80913e-07	1.7789e-05
8006906	ERBB2	v-erb-b2 erythroblastic leukemia viral oncogene homolog 2, neuro/glioblastoma derived oncogene homolog (avian)	48.1982	5.59148	65.0312	11.8901	1.34925	0.00030196	0.00256
7938231	PPFIBP2	PTPRF interacting protein, binding protein 2 (liprin beta 2)	95.8296	10.8761	129.24	22.9808	1.34864	0.00022159	0.00204707
7926983	CREM	cAMP responsive element modulator	26.2973	1.59741	35.4646	3.5656	1.3486	2.8096e-07	2.28648e-05
8083594	PTX3	pentraxin 3, long	8.6463	0.86291	11.6577	2.83365	1.34829	0.00089496	0.00565827
7980828	CCDC88C	coiled-coil domain containing 88C	83.804	25.0558	112.985	19.0862	1.3482	0.00240512	0.0118419
8169022	WBP5	WW domain binding protein 5	47.7124	4.31819	64.325	11.5423	1.34818	0.0001545	0.00157082
7984319	MAP2K1	mitogen-activated protein kinase kinase 1	295.609	41.2157	398.454	40.2388	1.34791	1.1907e-05	0.000266257
8164967	VAV2	vav 2 guanine nucleotide exchange factor	32.7165	4.32622	44.0952	5.49302	1.3478	2.93798e-05	0.000488175
8009568	TTYH2	tweety homolog 2 (Drosophila)	65.6062	10.2363	88.4226	17.7507	1.34778	0.000736967	0.004899
8090098	MYLK	myosin light chain kinase	148.155	24.4685	199.663	23.9507	1.34766	8.84402e-05	0.00105045
8176234	CLIC2	chloride intracellular channel 2	86.8617	6.73099	117.057	25.5339	1.34763	0.000906213	0.00571432
8014241	SLFN12	schlafen family member 12	40.8027	10.4154	54.9773	13.0062	1.34739	0.00787138	0.0286661
8157216	UGCG	UDP-glucose ceramide glucosyltransferase	118.661	15.4214	159.87	44.3165	1.34729	0.00331347	0.0149837
8039674	ZNF154	zinc finger protein 154	40.6354	13.4897	54.7162	10.1349	1.34652	0.00598737	0.0233356
8047086	NAB1	NGFI-A binding protein 1 (EGR1 binding protein 1)	114.22	15.0268	153.72	22.9019	1.34582	0.00026124	0.00230083
7908766	TIMM17A	translocase of inner mitochondrial membrane 17 homolog A (yeast)	87.2266	12.4944	117.381	17.4496	1.3457	0.00019204	0.00184451
8116086	DOK3	docking protein 3	32.209	7.75051	43.3388	6.60982	1.34555	0.00138212	0.00783847
8029465	BCL3	B-cell CLL/lymphoma 3	115.682	20.5559	155.647	39.0669	1.34548	0.0032817	0.0148941
7942832	C11orf82	chromosome 11 open reading frame 82	8.28387	0.871232	11.1455	1.73377	1.34544	5.92018e-05	0.000798779
8119016	MAPK13	mitogen-activated protein kinase 13	31.3097	6.79922	42.099	12.3953	1.3446	0.00722244	0.0269313
7985829	FANCI	Fanconi anemia, complementation group I	22.9354	3.36268	30.8239	4.89966	1.34394	0.000285864	0.00245838
8157058	FSD1L	fibronectin type III and SPRY domain containing 1-like	14.0899	1.00611	18.9355	3.55898	1.3439	0.000367983	0.00291865
7985240	TMED3	transmembrane emp24 protein transport domain containing 3	47.9465	6.54146	64.4256	13.1792	1.3437	0.00133312	0.00762681
8129627	VNN3	vanin 3	11.3016	1.17389	15.1857	3.61798	1.34368	0.00265028	0.0127107
8179399	C4A	complement component 4A (Rodgers blood group)	26.1589	3.74021	35.1442	6.75561	1.34349	0.000360368	0.00288054
8041225	EHD3	EH-domain containing 3	26.7248	4.45869	35.8953	4.08727	1.34314	4.46134e-05	0.000655325
7938890	PRMT3	protein arginine methyltransferase 3	37.158	3.42221	49.9066	5.40541	1.34309	4.68994e-06	0.000142044
8124307	CMAH	cytidine monophosphate-N-acetylneuraminic acid hydroxylase (CMP-N-acetylneuraminate monooxygenase) pseudogene	80.7293	17.6181	108.414	22.4611	1.34293	0.0025684	0.0124288
7923386	LMOD1	leiomodin 1 (smooth muscle)	135.534	50.308	181.998	43.0075	1.34282	0.0145743	0.0450741
8142878	CDC26	cell division cycle 26 homolog (S. cerevisiae)	83.864	8.98594	112.581	11.1275	1.34242	3.84777e-06	0.000124786
7938100	SMPD1	sphingomyelin phosphodiesterase 1, acid lysosomal	106.047	11.8912	142.333	15.2668	1.34217	7.6222e-06	0.000197301
7954717	BICD1	bicaudal D homolog 1 (Drosophila)	57.4501	8.80543	77.0922	6.63234	1.3419	1.37967e-05	0.000292438
8005483	FBXW10	F-box and WD repeat domain containing 10	17.2937	2.29841	23.2057	3.21977	1.34186	6.23498e-05	0.000826754
8039453	TMEM150B	transmembrane protein 150B	25.7415	4.66233	34.5337	5.99974	1.34156	0.000957296	0.00596655
7948906	SNORD27	small nucleolar RNA, C/D box 27	24.407	5.6587	32.731	9.35051	1.34105	0.015773	0.0478257
8117106	RNF144B	ring finger protein 144B	139.589	29.3137	187.194	16.0616	1.34103	9.18109e-05	0.00107742
8163936	LHX6	LIM homeobox 6	81.9914	29.8977	109.944	23.5962	1.34092	0.0128622	0.041076
8046922	COL3A1	collagen, type III, alpha 1	593.592	147.959	795.906	125.862	1.34083	0.00130949	0.00753167
8122222	PDE7B	phosphodiesterase 7B	124.578	32.4894	167.023	23.0674	1.34071	0.00110585	0.00662955
8061772	MAPRE1	microtubule-associated protein, RP/EB family, member 1	538.223	64.4961	721.596	57.4133	1.3407	2.44737e-06	9.29482e-05
7974366	PTGER2	prostaglandin E receptor 2 (subtype EP2), 53kDa	78.5079	14.4281	105.249	19.7834	1.34061	0.000847324	0.00542721
7963313	GALNT6	UDP-N-acetyl-alpha-D-galactosamine:polypeptide N-acetylgalactosaminyltransferase 6 (GalNAc-T6)	15.943	2.03155	21.3709	4.75108	1.34046	0.000565919	0.0040146
8006736	DUSP14	dual specificity phosphatase 14	137.226	23.5341	183.909	31.8227	1.34019	0.0007437	0.00492887
7953040	CACNA1C	calcium channel, voltage-dependent, L type, alpha 1C subunit	39.8838	6.30057	53.4388	6.39231	1.33986	6.41096e-05	0.000845576
7900413	ZMPSTE24	zinc metallopeptidase (STE24 homolog, S. cerevisiae)	328.131	31.1711	439.624	43.256	1.33978	1.94954e-06	8.08196e-05
8173713	MAGT1	magnesium transporter 1	194.693	17.0741	260.793	29.2824	1.33951	7.93881e-06	0.000203034
8031013	DPRX	divergent-paired related homeobox	50.1569	5.48575	67.1816	15.8772	1.33943	0.00530344	0.0213386
8029701	PPM1N	protein phosphatase, Mg2+/Mn2+ dependent, 1N (putative)	10.4777	1.41368	14.0338	2.14221	1.3394	9.95225e-05	0.00113996
8056693	FASTKD1	FAST kinase domains 1	42.8475	5.09836	57.3854	8.76794	1.3393	0.000163376	0.00163406
7940160	DTX4	deltex homolog 4 (Drosophila)	174.436	35.2957	233.614	48.3072	1.33925	0.00285949	0.0134387
8051413	FAM98A	family with sequence similarity 98, member A	302.976	47.0164	405.759	43.3848	1.33924	2.87027e-05	0.000482877
7931081	PLEKHA1	pleckstrin homology domain containing, family A (phosphoinositide binding specific) member 1	219.366	19.7364	293.762	26.7283	1.33914	9.22552e-07	5.03157e-05
7921076	GPATCH4	G patch domain containing 4	29.9795	2.29431	40.1427	7.80089	1.33901	0.000670717	0.00456046
8157761	NEK6	NIMA (never in mitosis gene a)-related kinase 6	206.137	33.9036	275.974	31.9313	1.33879	8.34456e-05	0.00100781
8153043	ZFAT	zinc finger and AT hook domain containing	60.459	9.8099	80.9248	10.5837	1.33851	0.000111717	0.00124406
7969171	DLEU1	deleted in lymphocytic leukemia 1 (non-protein coding)	23.2437	3.99862	31.1083	4.98781	1.33836	0.000453153	0.00342874
8138834	FKBP14	FK506 binding protein 14, 22 kDa	95.3592	23.4412	127.62	11.7291	1.33831	0.000473606	0.00353138
7945058	FAM118B	family with sequence similarity 118, member B	167.342	24.6994	223.829	25.6672	1.33755	5.0094e-05	0.000711091
7913918	UBXN11	UBX domain protein 11	32.0254	3.77681	42.833	11.7952	1.33747	0.00569709	0.0225227
7966026	NUAK1	NUAK family, SNF1-like kinase, 1	195.11	55.0395	260.948	55.1922	1.33744	0.00542731	0.0217153
8049044	ARMC9	armadillo repeat containing 9	17.5511	2.09702	23.4675	2.91044	1.3371	1.98668e-05	0.000373635
7968915	GTF2F2	general transcription factor IIF, polypeptide 2, 30kDa	50.4874	4.77835	67.5023	10.1268	1.33701	0.000161408	0.00161954
7970513	SKA3	spindle and kinetochore associated complex subunit 3	7.19377	0.519494	9.61797	1.86048	1.33699	0.00031244	0.00262405
8046759	DNAJC10	DnaJ (Hsp40) homolog, subfamily C, member 10	167.097	26.5386	223.388	19.1969	1.33687	2.67462e-05	0.000461132
7917255	SSX2IP	synovial sarcoma, X breakpoint 2 interacting protein	10.7919	1.07908	14.4258	1.96139	1.33674	2.8262e-05	0.000478454
8178884	HLA-DMA	major histocompatibility complex, class II, DM alpha	1035.83	214.178	1384.61	246.848	1.33672	0.00136845	0.00777524
8133372	ELN	elastin	84.6234	18.5342	113.102	13.8789	1.33653	0.000482125	0.00357562
8002133	PSMB10	proteasome (prosome, macropain) subunit, beta type, 10	42.8551	7.0083	57.2767	9.75528	1.33652	0.000778609	0.00508386
8041826	TTC7A	tetratricopeptide repeat domain 7A	54.1061	8.11189	72.3059	6.78827	1.33637	1.97811e-05	0.000372636
7966315	ARPC3	actin related protein 2/3 complex, subunit 3, 21kDa	288.739	24.663	385.774	28.0036	1.33607	1.78278e-07	1.76103e-05
8150908	IMPAD1	inositol monophosphatase domain containing 1	424.099	100.678	566.557	51.0136	1.33591	0.000508814	0.00371417
8116272	ADAMTS2	ADAM metallopeptidase with thrombospondin type 1 motif, 2	322.449	73.1306	430.691	52.4618	1.33569	0.00048296	0.00358006
7977046	TNFAIP2	tumor necrosis factor, alpha-induced protein 2	133.216	24.7476	177.9	22.4216	1.33543	0.000161473	0.00161954
8144516	ERI1	exoribonuclease 1	64.614	10.6403	86.2803	12.9725	1.33532	0.000304636	0.00257661
8022118	EPB41L3	erythrocyte membrane protein band 4.1-like 3	304.552	71.7514	406.651	34.7421	1.33525	0.000583934	0.00411396
7991224	HAPLN3	hyaluronan and proteoglycan link protein 3	31.335	4.99766	41.8379	6.23413	1.33518	0.000311515	0.00261732
8016708	LRRC59	leucine rich repeat containing 59	311.118	58.5314	415.286	49.9355	1.33482	0.00011559	0.00128041
8114787	GNPDA1	glucosamine-6-phosphate deaminase 1	66.2338	7.94445	88.3964	15.5885	1.33461	0.000382201	0.00300158
8090938	DZIP1L	DAZ interacting protein 1-like	44.4756	8.37117	59.3541	7.6183	1.33453	0.000171642	0.00169937
7966202	KCTD10	potassium channel tetramerisation domain containing 10	275.79	50.0329	368.046	38.625	1.33452	8.88759e-05	0.00105329
7969651	DNAJC3	DnaJ (Hsp40) homolog, subfamily C, member 3	142.493	12.1446	190.157	17.1738	1.3345	9.38479e-07	5.09048e-05
7906919	RGS4	regulator of G-protein signaling 4	9.62724	1.29824	12.8471	2.5786	1.33446	0.00074892	0.00494701
8015607	STAT3	signal transducer and activator of transcription 3 (acute-phase response factor)	1142.36	116.348	1524.17	114.306	1.33423	7.02492e-07	4.20207e-05
7970301	TMCO3	transmembrane and coiled-coil domains 3	150.229	20.9691	200.348	29.1796	1.33362	0.000111731	0.00124406
8021453	SEC11C	SEC11 homolog C (S. cerevisiae)	37.2507	3.64506	49.6732	7.19071	1.33348	5.49157e-05	0.000761464
7945014	CHEK1	CHK1 checkpoint homolog (S. pombe)	15.6444	1.25268	20.8591	5.10871	1.33333	0.00485141	0.0199705
7956930	DYRK2	dual-specificity tyrosine-(Y)-phosphorylation regulated kinase 2	76.1319	12.3198	101.507	14.8454	1.3333	0.000285586	0.00245838
8109773	WWC1	WW and C2 domain containing 1	19.0826	3.87337	25.439	5.35563	1.3331	0.00312018	0.0143415
7986214	SLCO3A1	solute carrier organic anion transporter family, member 3A1	260.932	33.2598	347.828	30.8762	1.33302	3.54154e-06	0.000118813
8089372	KIAA1524	KIAA1524	15.37	2.00096	20.4884	4.01766	1.33301	0.00106775	0.00644783
7999752	LYRM2	LYR motif containing 2	235.222	25.941	313.498	60.2014	1.33277	0.000180686	0.00176618
8145977	PLEKHA2	pleckstrin homology domain containing, family A (phosphoinositide binding specific) member 2	214.795	25.6231	286.107	22.383	1.332	2.15121e-06	8.54101e-05
7969428	UCHL3	ubiquitin carboxyl-terminal esterase L3 (ubiquitin thiolesterase)	203.972	22.4516	271.636	38.0017	1.33173	4.88854e-05	0.000700398
8104079	FAT1	FAT tumor suppressor homolog 1 (Drosophila)	588.173	182.809	783.277	61.9433	1.33171	0.000578301	0.00408166
8082100	PARP14	poly (ADP-ribose) polymerase family, member 14	237.027	36.1296	315.643	59.7138	1.33167	0.000882897	0.00559844
8099850	TMEM156	transmembrane protein 156	8.41478	1.17384	11.2054	2.50074	1.33163	0.00248351	0.0121105
7962827	SNORA2A	small nucleolar RNA, H/ACA box 2A	13.5943	0.857258	18.0985	3.34908	1.33133	0.000252342	0.00223619
7929616	FRAT1	frequently rearranged in advanced T-cell lymphomas	24.284	3.41584	32.3227	7.681	1.33103	0.00458574	0.01917
8098470	WWC2	WW and C2 domain containing 2	239.091	17.7101	318.235	38.403	1.33102	4.98413e-06	0.000147835
7904314	TTF2	transcription termination factor, RNA polymerase II	51.4548	6.88293	68.4818	11.2289	1.33091	0.000303988	0.00257415
7972946	RASA3	RAS p21 protein activator 3	226.571	39.7155	301.472	39.9978	1.33059	0.000204082	0.00193336
7978970	CDKL1	cyclin-dependent kinase-like 1 (CDC2-related kinase)	31.8719	7.01029	42.3959	9.18575	1.3302	0.00524753	0.0211611
8115490	ADAM19	ADAM metallopeptidase domain 19 (meltrin beta)	34.4273	3.73522	45.7932	9.35939	1.33014	0.00170115	0.00918033
8094911	ATP10D	ATPase, class V, type 10D	117.069	17.4222	155.684	19.9525	1.32985	0.00016747	0.00166488
7903786	CSF1	colony stimulating factor 1 (macrophage)	295.899	43.0436	393.473	39.0737	1.32976	2.17487e-05	0.000398585
8023828	NETO1	neuropilin (NRP) and tolloid (TLL)-like 1	12.363	1.28061	16.4387	4.01637	1.32967	0.00610109	0.0236808
7965436	EEA1	early endosome antigen 1	414.174	68.8651	550.665	52.111	1.32955	5.66173e-05	0.000774586
8018786	MXRA7	matrix-remodelling associated 7	35.3325	8.87269	46.9741	9.31239	1.32948	0.00416582	0.0178485
7980080	ENTPD5	ectonucleoside triphosphate diphosphohydrolase 5	103.416	17.9908	137.454	14.9601	1.32914	0.00013304	0.00141616
8115210	TNIP1	TNFAIP3 interacting protein 1	255.503	38.8604	339.523	36.2954	1.32884	5.74828e-05	0.000782945
8011077	PITPNA	phosphatidylinositol transfer protein, alpha	440.747	42.6091	585.634	37.8455	1.32873	3.68009e-07	2.66498e-05
7972713	EFNB2	ephrin-B2	111.251	23.7743	147.821	28.5822	1.32872	0.00275522	0.0130656
8033420	FCER2	Fc fragment of IgE, low affinity II, receptor for (CD23)	17.2747	6.29102	22.9503	5.38172	1.32855	0.0110577	0.0367068
8062349	RPN2	ribophorin II	419.521	60.2198	557.29	43.7257	1.3284	1.15351e-05	0.000260058
8163202	SVEP1	sushi, von Willebrand factor type A, EGF and pentraxin domain containing 1	599.724	158.019	796.604	84.2618	1.32828	0.00103199	0.00630434
8143279	ZC3HAV1	zinc finger CCCH-type, antiviral 1	324.119	46.8326	430.515	89.7527	1.32826	0.000787375	0.00512546
7991070	HDGFRP3	hepatoma-derived growth factor, related protein 3	166.076	24.5671	220.564	34.2043	1.32809	0.000335747	0.00274278
8057744	STAT1	signal transducer and activator of transcription 1, 91kDa	480.398	70.0396	637.961	80.7499	1.32798	9.6051e-05	0.00111442
7909689	SMYD2	SET and MYND domain containing 2	100.248	13.6421	133.104	16.9764	1.32775	5.23671e-05	0.000733538
7977615	RNASE1	ribonuclease, RNase A family, 1 (pancreatic)	3085.54	753.088	4095.98	306.501	1.32748	0.000559402	0.00397563
7925062	SIPA1L2	signal-induced proliferation-associated 1 like 2	81.32	10.4359	107.943	10.2555	1.32739	1.23304e-05	0.000271495
8131666	ITGB8	integrin, beta 8	13.3586	1.43025	17.7264	2.72165	1.32696	0.000138749	0.00145961
8012539	PIK3R6	phosphoinositide-3-kinase, regulatory subunit 6	15.3802	3.04861	20.403	3.91495	1.32658	0.00204587	0.010531
8089314	IFT57	intraflagellar transport 57 homolog (Chlamydomonas)	121.431	10.7401	161.035	18.8275	1.32614	1.04953e-05	0.000244059
7951004	C11orf75	chromosome 11 open reading frame 75	51.8622	8.22386	68.768	18.1197	1.32598	0.00550875	0.0219555
7972682	KDELC1	KDEL (Lys-Asp-Glu-Leu) containing 1	16.6458	2.79856	22.0712	3.84363	1.32593	0.00125519	0.00731908
8004408	FGF11	fibroblast growth factor 11	26.4135	8.81927	35.0207	8.74029	1.32586	0.0143134	0.0444321
8121489	AMD1	adenosylmethionine decarboxylase 1	143.586	22.1587	190.373	36.6994	1.32585	0.00171671	0.00924652
8075728	MYH9	myosin, heavy chain 9, non-muscle	767.175	90.9385	1016.98	54.3569	1.32561	7.71394e-07	4.47741e-05
8133818	PHTF2	putative homeodomain transcription factor 2	95.6124	7.03304	126.741	15.3895	1.32557	5.71816e-06	0.000160384
8106193	UTP15	UTP15, U3 small nucleolar ribonucleoprotein, homolog (S. cerevisiae)	84.0699	7.89728	111.434	16.5576	1.32549	0.000104985	0.00118674
8064766	RNF24	ring finger protein 24	99.9896	11.3939	132.52	18.7293	1.32534	6.07843e-05	0.000812494
7980535	DYNLL1	dynein, light chain, LC8-type 1	765.884	88.4822	1014.95	84.1307	1.3252	3.23257e-06	0.000110824
7902913	CDC7	cell division cycle 7 homolog (S. cerevisiae)	11.1528	0.824494	14.7792	3.07679	1.32515	0.000811113	0.00524677
8100328	USP46	ubiquitin specific peptidase 46	91.999	11.0941	121.9	10.7388	1.32501	7.48802e-06	0.000194978
7963212	SLC11A2	solute carrier family 11 (proton-coupled divalent metal ion transporters), member 2	133.877	15.86	177.382	20.2699	1.32496	2.54022e-05	0.000444363
8011407	TAX1BP3	Tax1 (human T-cell leukemia virus type I) binding protein 3	208.965	30.5107	276.814	29.2182	1.32469	3.75769e-05	0.000583825
8028851	SHKBP1	SH3KBP1 binding protein 1	97.8749	9.58297	129.628	17.8101	1.32443	3.13661e-05	0.000511307
8158446	NUP188	nucleoporin 188kDa	145.018	8.649	192.034	21.8277	1.32421	3.50424e-06	0.000118276
8000482	XPO6	exportin 6	418.18	35.6603	553.693	62.7258	1.32405	5.62264e-06	0.000158895
8152041	RNF19A	ring finger protein 19A	393.355	63.3862	520.758	51.7292	1.32389	4.32746e-05	0.000639147
7988838	LEO1	Leo1, Paf1/RNA polymerase II complex component, homolog (S. cerevisiae)	53.0517	5.18282	70.2262	11.2747	1.32373	0.000179457	0.00175976
8010212	TMC8	transmembrane channel-like 8	29.352	3.91085	38.8514	7.30514	1.32364	0.00058554	0.0041191
8149551	PSD3	pleckstrin and Sec7 domain containing 3	48.5985	7.86984	64.3247	13.5124	1.32359	0.00791022	0.0287614
8082314	PLXNA1	plexin A1	118.236	23.1991	156.453	30.4219	1.32323	0.00205483	0.0105505
8057677	SLC40A1	solute carrier family 40 (iron-regulated transporter), member 1	391.614	73.9756	518.172	103.425	1.32317	0.00370777	0.0163345
8146685	RRS1	RRS1 ribosome biogenesis regulator homolog (S. cerevisiae)	47.8203	8.97612	63.2694	6.37949	1.32307	0.000132327	0.00141136
7965226	RASSF9	Ras association (RalGDS/AF-6) domain family (N-terminal) member 9	30.4091	6.51003	40.2141	7.88822	1.32244	0.00338567	0.0152407
8174937	ODZ1	odz, odd Oz/ten-m homolog 1(Drosophila)	61.7622	11.5307	81.6683	10.5552	1.3223	0.000199706	0.0019061
8070010	SYNJ1	synaptojanin 1	68.4426	6.68114	90.4857	10.0167	1.32207	5.72041e-06	0.000160384
8084880	HES1	hairy and enhancer of split 1, (Drosophila)	106.358	22.0086	140.593	40.0206	1.32189	0.0138896	0.0434609
8024228	MIDN	midnolin	100.398	13.809	132.704	30.3667	1.32177	0.00150216	0.0083607
7929438	HELLS	helicase, lymphoid-specific	6.71438	0.527911	8.87459	1.60057	1.32173	0.000249398	0.00221466
7909628	FLVCR1	feline leukemia virus subgroup C cellular receptor 1	40.1896	5.6182	53.1188	4.9252	1.3217	1.54624e-05	0.000316809
8056285	IFIH1	interferon induced with helicase C domain 1	50.1262	9.03866	66.2504	10.6307	1.32167	0.00136068	0.00774541
8097335	HSPA4L	heat shock 70kDa protein 4-like	27.2574	6.68017	36.0207	7.37179	1.3215	0.00596345	0.0232893
7982663	BUB1B	budding uninhibited by benzimidazoles 1 homolog beta (yeast)	7.93891	0.481285	10.4912	3.49287	1.32149	0.0111496	0.036932
8152133	RRM2B	ribonucleotide reductase M2 B (TP53 inducible)	113.588	19.6105	150.074	17.6913	1.32121	0.000212795	0.00198886
7986010	IQGAP1	IQ motif containing GTPase activating protein 1	1056.64	116.648	1396.01	69.573	1.32117	3.55537e-07	2.65789e-05
7927710	CDK1	cyclin-dependent kinase 1	8.07357	1.57984	10.6665	3.1932	1.32116	0.0131222	0.0416959
7966878	CIT	citron (rho-interacting, serine/threonine kinase 21)	13.2775	1.29227	17.541	3.69662	1.32111	0.000731225	0.00486728
8084524	EPHB3	EPH receptor B3	19.9965	3.73785	26.407	5.43255	1.32058	0.00233581	0.0115871
8107897	PDLIM4	PDZ and LIM domain 4	34.5591	6.44749	45.6302	7.90262	1.32035	0.00176686	0.00945518
8134098	CDK14	cyclin-dependent kinase 14	206.19	37.7129	272.142	22.2012	1.31986	0.000131715	0.00140719
8075924	MFNG	MFNG O-fucosylpeptide 3-beta-N-acetylglucosaminyltransferase	95.6198	18.5328	126.203	12.7272	1.31984	0.000185651	0.0018
7949808	PITPNM1	phosphatidylinositol transfer protein, membrane-associated 1	40.392	5.16361	53.3081	6.65887	1.31977	4.80602e-05	0.000691335
7925876	PFKP	phosphofructokinase, platelet	55.9814	8.99123	73.8782	9.80087	1.31969	0.000177418	0.00174772
8018364	GRB2	growth factor receptor-bound protein 2	161.423	18.3533	213.02	16.5999	1.31964	2.11594e-06	8.47076e-05
7933372	GDF10	growth differentiation factor 10	55.5255	9.60383	73.2629	14.2709	1.31945	0.00165768	0.00898834
8142061	PUS7	pseudouridylate synthase 7 homolog (S. cerevisiae)	39.9585	4.2554	52.7188	8.12457	1.31934	0.000272144	0.00236647
7932911	KIF5B	kinesin family member 5B	1174.9	173.996	1550.03	152.473	1.31928	4.48997e-05	0.0006583
8099897	UGDH	UDP-glucose 6-dehydrogenase	383.987	62.2536	506.502	104.586	1.31906	0.00215589	0.0109132
8042468	ANXA4	annexin A4	284.194	19.5644	374.866	47.1994	1.31905	1.60072e-05	0.000323054
7912198	ENO1	enolase 1, (alpha)	1793.05	356.422	2365.11	284.505	1.31904	0.000354177	0.0028416
8034390	ZNF799	zinc finger protein 799	32.6199	4.66419	43.0209	6.327	1.31886	0.000248129	0.00220702
8090533	ISY1	ISY1 splicing factor homolog (S. cerevisiae)	40.1665	4.16145	52.9721	7.94989	1.31881	0.00013555	0.00143507
8118932	DEF6	differentially expressed in FDCP 6 homolog (mouse)	26.4744	2.95039	34.9101	5.73066	1.31864	0.000224686	0.00206857
8102800	SLC7A11	solute carrier family 7, (cationic amino acid transporter, y+ system) member 11	7.48986	0.657703	9.87539	2.85515	1.3185	0.00491221	0.020187
8116484	MGAT1	mannosyl (alpha-1,3-)-glycoprotein beta-1,2-N-acetylglucosaminyltransferase	63.6776	4.18594	83.9479	13.0598	1.31833	5.06297e-05	0.000717528
8105077	CARD6	caspase recruitment domain family, member 6	46.3234	8.07298	61.0687	8.24602	1.31831	0.000348899	0.00281077
8122440	LTV1	LTV1 homolog (S. cerevisiae)	92.9503	9.93772	122.517	15.4411	1.31809	3.30085e-05	0.000527303
7922793	ARPC5	actin related protein 2/3 complex, subunit 5, 16kDa	294.125	46.4157	387.607	26.4628	1.31783	1.67041e-05	0.000331221
7947462	ABTB2	ankyrin repeat and BTB (POZ) domain containing 2	21.8554	1.82666	28.795	3.71325	1.31752	1.48096e-05	0.000307666
8093500	TACC3	transforming, acidic coiled-coil containing protein 3	14.1672	0.999259	18.6643	2.27273	1.31743	1.43612e-05	0.000302007
7957759	APAF1	apoptotic peptidase activating factor 1	50.8136	7.00309	66.9384	10.2558	1.31733	0.000341325	0.00276944
7940857	STIP1	stress-induced-phosphoprotein 1	168.062	19.9331	221.345	14.5331	1.31705	2.78882e-06	0.000101615
8005814	NLK	nemo-like kinase	246.82	27.6199	325.038	31.652	1.3169	9.8313e-06	0.000234969
7985695	AKAP13	A kinase (PRKA) anchor protein 13	240.446	18.9078	316.635	24.4567	1.31687	4.07532e-07	2.85856e-05
7997520	HSBP1	heat shock factor binding protein 1	87.2783	9.95036	114.892	11.2853	1.31638	9.0835e-06	0.000222784
8117343	HFE	hemochromatosis	32.3074	2.81922	42.5257	7.46392	1.31628	0.000950019	0.00593392
8019964	ARHGAP28	Rho GTPase activating protein 28	89.737	20.6498	118.115	28.6144	1.31624	0.0165217	0.049503
8163402	ROD1	ROD1 regulator of differentiation 1 (S. pombe)	207.593	19.1548	273.24	29.2111	1.31623	6.96943e-06	0.000184187
8022514	C18orf45	chromosome 18 open reading frame 45	67.5775	11.3925	88.9472	8.81556	1.31623	0.000130743	0.00140112
8068192	MRAP	melanocortin 2 receptor accessory protein	92.0302	17.0106	121.13	16.8427	1.3162	0.000500782	0.00367047
8022356	SPIRE1	spire homolog 1 (Drosophila)	181.65	9.31014	239.06	28.1942	1.31605	2.37233e-06	9.1062e-05
8118734	ITPR3	inositol 1,4,5-triphosphate receptor, type 3	77.4051	19.8751	101.865	14.4331	1.316	0.00227449	0.0113535
7970831	UBL3	ubiquitin-like 3	128.013	21.6036	168.4	16.2375	1.31549	6.34951e-05	0.000839867
8072304	HORMAD2	HORMA domain containing 2	6.50568	0.507747	8.55725	2.26675	1.31535	0.00380023	0.0166465
8024792	EBI3	Epstein-Barr virus induced 3	23.1384	4.10295	30.4311	7.262	1.31517	0.00807501	0.0291904
8040223	RRM2	ribonucleotide reductase M2	7.00301	0.665275	9.20913	2.51847	1.31502	0.010591	0.0355577
8090018	PARP9	poly (ADP-ribose) polymerase family, member 9	83.6061	14.4274	109.912	13.0182	1.31465	0.000152794	0.00156085
7999727	ABCC6	ATP-binding cassette, sub-family C (CFTR/MRP), member 6	84.3879	13.8929	110.932	20.719	1.31455	0.00161269	0.00883204
7984103	LACTB	lactamase, beta	82.7211	13.2488	108.73	15.2729	1.31442	0.000322459	0.00266865
8102532	PDE5A	phosphodiesterase 5A, cGMP-specific	89.8801	17.0968	118.133	14.4781	1.31435	0.000433638	0.00330781
7941985	TCIRG1	T-cell, immune regulator 1, ATPase, H+ transporting, lysosomal V0 subunit A3	163.582	18.8536	214.983	47.4465	1.31422	0.00123355	0.00722052
8135902	C7orf54	chromosome 7 open reading frame 54	45.6613	4.57125	59.9977	10.0325	1.31397	0.000301125	0.00255493
8140864	CYP51A1	cytochrome P450, family 51, subfamily A, polypeptide 1	38.7438	4.29298	50.9072	7.72805	1.31394	0.000182236	0.00177565
8158523	PPP2R4	protein phosphatase 2A activator, regulatory subunit 4	64.1236	6.26841	84.2519	7.1598	1.3139	2.22004e-06	8.72377e-05
7898809	EPHB2	EPH receptor B2	64.5572	14.4619	84.81	17.3809	1.31372	0.00639623	0.0245432
7914563	YARS	tyrosyl-tRNA synthetase	119.194	11.4977	156.58	17.8777	1.31366	1.75236e-05	0.000341805
7967685	STX2	syntaxin 2	236.652	34.8384	310.853	32.9509	1.31355	8.95089e-05	0.00105731
8142540	FAM3C	family with sequence similarity 3, member C	101.299	8.52634	133.056	11.4402	1.31349	1.43947e-06	6.63101e-05
8085999	CMTM6	CKLF-like MARVEL transmembrane domain containing 6	76.9541	9.70134	101.073	15.2935	1.31342	0.000214084	0.00199657
8143054	AKR1B1	aldo-keto reductase family 1, member B1 (aldose reductase)	319.818	60.8722	420.055	84.047	1.31342	0.00323491	0.0147336
8164269	ENG	endoglin	857.136	159.352	1125.6	84.3222	1.31321	5.06475e-05	0.000717528
8133442	LAT2	linker for activation of T cells family, member 2	36.6769	4.40323	48.1638	5.72763	1.31319	3.18754e-05	0.000516872
8061186	SEC23B	Sec23 homolog B (S. cerevisiae)	209.322	20.6216	274.783	40.961	1.31273	0.000184605	0.00179471
8143040	SLC35B4	solute carrier family 35, member B4	99.2068	15.4836	130.201	15.7576	1.31242	0.00021753	0.00201909
7949060	PPP1R14B	protein phosphatase 1, regulatory (inhibitor) subunit 14B	216.204	16.9049	283.731	33.4485	1.31233	1.1568e-05	0.000260058
7917779	GCLM	glutamate-cysteine ligase, modifier subunit	62.2042	14.3521	81.6179	10.0388	1.3121	0.000954872	0.00595661
8049574	UBE2F	ubiquitin-conjugating enzyme E2F (putative)	119.087	11.7375	156.24	15.7916	1.31198	5.59224e-06	0.000158512
8032553	TLE2	transducin-like enhancer of split 2 (E(sp1) homolog, Drosophila)	116.88	26.1832	153.285	17.3437	1.31147	0.000434403	0.00330896
8152764	MTSS1	metastasis suppressor 1	177.583	39.479	232.889	28.7417	1.31144	0.000955568	0.00595847
7984112	RAB8B	RAB8B, member RAS oncogene family	233.138	22.4134	305.634	31.8218	1.31096	1.09183e-05	0.000250122
8100347	SCFD2	sec1 family domain containing 2	194.744	25.9391	255.284	25.3371	1.31087	4.22856e-05	0.000627985
8062908	STK4	serine/threonine kinase 4	175.412	10.6618	229.936	18.4501	1.31083	2.36202e-07	2.03233e-05
8009666	RAB37	RAB37, member RAS oncogene family	17.8668	1.52951	23.4187	3.26567	1.31074	6.6647e-05	0.000866653
8041542	GALM	galactose mutarotase (aldose 1-epimerase)	103.974	11.8546	136.278	29.1734	1.3107	0.00182638	0.00969177
8021365	ATP8B1	ATPase, aminophospholipid transporter, class I, type 8B, member 1	44.3538	6.73959	58.1247	11.7548	1.31048	0.00198036	0.0102967
7963817	GTSF1	gametocyte specific factor 1	10.4667	1.38749	13.7156	3.09902	1.3104	0.00315212	0.0144456
7923483	RABIF	RAB interacting factor	68.3727	7.82828	89.5842	7.94739	1.31023	8.01445e-06	0.000204144
8057599	TFPI	tissue factor pathway inhibitor (lipoprotein-associated coagulation inhibitor)	151.648	31.1745	198.682	28.4775	1.31015	0.00127008	0.00736958
8002667	PMFBP1	polyamine modulated factor 1 binding protein 1	10.2969	1.20848	13.4895	3.56804	1.31005	0.00497402	0.0203632
8143127	FAM180A	family with sequence similarity 180, member A	40.5095	6.32469	53.0605	9.76145	1.30983	0.00163951	0.00893349
8149733	TNFRSF10B	tumor necrosis factor receptor superfamily, member 10b	83.7128	11.5494	109.644	14.847	1.30977	0.000115955	0.00128307
7944869	SPA17	sperm autoantigenic protein 17	55.6872	7.116	72.9326	18.047	1.30968	0.0138862	0.0434566
8124437	HIST1H3F	histone cluster 1, H3f	20.1951	4.0578	26.4483	4.82558	1.30964	0.00292143	0.0136553
8002904	ADAT1	adenosine deaminase, tRNA-specific 1	108.222	13.1299	141.688	14.9403	1.30924	2.20801e-05	0.000402261
8107234	MAN2A1	mannosidase, alpha, class 2A, member 1	131.116	8.04606	171.627	19.0494	1.30896	2.91622e-06	0.000104663
8114225	H2AFY	H2A histone family, member Y	276.076	11.5722	361.354	44.9579	1.30889	3.24816e-06	0.000111025
7976000	ADCK1	aarF domain containing kinase 1	42.5853	10.9591	55.7392	11.5707	1.30888	0.0101039	0.0344266
7989037	CCPG1	cell cycle progression 1	138.434	12.4778	181.192	22.6812	1.30887	2.98419e-05	0.000492425
7960637	LPAR5	lysophosphatidic acid receptor 5	28.2836	7.00174	37.0179	7.44781	1.30881	0.00591383	0.0231543
8166015	MSL3	male-specific lethal 3 homolog (Drosophila)	127.626	12.0462	167.017	16.6179	1.30864	6.32275e-06	0.000171535
7939383	PRR5L	proline rich 5 like	36.7686	11.2615	48.1122	7.08749	1.30851	0.00320852	0.0146444
8135488	LRRN3	leucine rich repeat neuronal 3	212.16	65.2289	277.61	59.2951	1.30849	0.0165367	0.0495358
7970329	GAS6	growth arrest-specific 6	135.023	22.3259	176.649	38.4807	1.30829	0.00708831	0.0265691
7995843	NUP93	nucleoporin 93kDa	135.63	11.4731	177.439	17.1507	1.30825	4.93296e-06	0.000146924
8019842	TYMS	thymidylate synthetase	18.4506	2.33068	24.136	7.15035	1.30814	0.0136549	0.0428636
7979824	ACTN1	actinin, alpha 1	1175.96	211.578	1538.19	132.267	1.30803	0.000205566	0.00194261
7989924	SNAPC5	small nuclear RNA activating complex, polypeptide 5, 19kDa	67.9788	5.76891	88.9098	11.7559	1.30791	6.42162e-05	0.000845769
8023466	FECH	ferrochelatase	84.104	6.70914	109.991	19.7396	1.30779	0.00037029	0.00293155
7950578	PAK1	p21 protein (Cdc42/Rac)-activated kinase 1	155.43	17.3738	203.244	21.2617	1.30763	1.47636e-05	0.000307666
8058765	FN1	fibronectin 1	1131.87	276.989	1480.04	375.571	1.30761	0.013608	0.0427475
7962537	SLC38A2	solute carrier family 38, member 2	829.682	107.479	1084.69	126.591	1.30735	5.16454e-05	0.000728151
7945110	ST3GAL4	ST3 beta-galactoside alpha-2,3-sialyltransferase 4	40.5103	3.44875	52.9434	8.32979	1.30691	0.000124101	0.00134562
8132097	FAM188B	family with sequence similarity 188, member B	65.1337	8.60472	85.124	14.3086	1.30691	0.000617169	0.00427931
8138231	THSD7A	thrombospondin, type I, domain containing 7A	79.4277	15.6205	103.785	27.3734	1.30666	0.0131384	0.0417352
7979179	ERO1L	ERO1-like (S. cerevisiae)	182.967	35.7535	239.066	20.5393	1.30661	0.00024036	0.00216475
7921677	CD244	CD244 molecule, natural killer cell receptor 2B4	9.68856	1.42437	12.6537	2.45232	1.30604	0.0019537	0.0101891
8014233	SLFN11	schlafen family member 11	150.671	19.7408	196.74	26.2556	1.30576	0.000152986	0.00156133
7954604	KLHDC5	kelch domain containing 5	59.1129	7.75922	77.1862	9.26984	1.30574	7.34771e-05	0.000925296
8037389	C19orf61	chromosome 19 open reading frame 61	96.0689	6.1758	125.388	16.6725	1.30519	2.00425e-05	0.000376281
8142765	LRRC4	leucine rich repeat containing 4	17.2825	3.7347	22.5568	2.94864	1.30518	0.000708831	0.00474626
7910559	DISC1	disrupted in schizophrenia 1	23.9038	3.403	31.1961	3.82269	1.30507	0.00014721	0.00151984
8059565	PID1	phosphotyrosine interaction domain containing 1	156.364	20.5854	204.065	20.5537	1.30506	2.93803e-05	0.000488175
8138888	PDE1C	phosphodiesterase 1C, calmodulin-dependent 70kDa	17.3383	3.19376	22.6259	3.82055	1.30497	0.00187153	0.00988511
7926677	OTUD1	OTU domain containing 1	117.49	14.1196	153.3	21.1971	1.30479	0.000185196	0.00179721
7935553	LOXL4	lysyl oxidase-like 4	44.9707	6.98102	58.6605	11.8421	1.30442	0.00345181	0.0154719
8158224	SLC27A4	solute carrier family 27 (fatty acid transporter), member 4	61.2673	6.65001	79.9118	9.67125	1.30431	4.79194e-05	0.000690232
8147206	RIPK2	receptor-interacting serine-threonine kinase 2	140.244	9.56404	182.914	26.828	1.30425	6.96979e-05	0.000891256
7988672	HDC	histidine decarboxylase	13.9513	2.57275	18.1954	4.55944	1.30421	0.00738716	0.0273479
8110966	FAM173B	family with sequence similarity 173, member B	64.3747	14.676	83.9559	16.854	1.30417	0.0109193	0.0363425
8144279	CLN8	ceroid-lipofuscinosis, neuronal 8 (epilepsy, progressive with mental retardation)	278.241	44.3211	362.87	40.3432	1.30416	0.000146354	0.00151529
7967202	RHOF	ras homolog gene family, member F (in filopodia)	38.6157	4.97348	50.3402	11.3589	1.30362	0.00428932	0.0182722
8020468	RBBP8	retinoblastoma binding protein 8	69.4462	9.10364	90.5285	12.7692	1.30358	0.000224665	0.00206857
8001818	TK2	thymidine kinase 2, mitochondrial	447.674	47.2336	583.563	51.5225	1.30354	6.73405e-06	0.000179479
8072461	LIMK2	LIM domain kinase 2	69.7471	4.65578	90.881	11.8899	1.30301	2.85469e-05	0.00048131
8144931	ATP6V1B2	ATPase, H+ transporting, lysosomal 56/58kDa, V1 subunit B2	606.541	50.8192	790.326	118.264	1.30301	7.30062e-05	0.000922603
7904254	ATP1A1	ATPase, Na+/K+ transporting, alpha 1 polypeptide	537.83	59.5145	700.352	75.5827	1.30218	1.8849e-05	0.000359517
8013581	IFT20	intraflagellar transport 20 homolog (Chlamydomonas)	160.5	14.7431	208.959	21.6541	1.30192	8.61937e-06	0.000214826
7912937	PADI2	peptidyl arginine deiminase, type II	27.7106	2.86684	36.0769	9.4275	1.30192	0.00992186	0.0339678
8044686	ACTR3	ARP3 actin-related protein 3 homolog (yeast)	688.263	64.6597	896.04	104.484	1.30189	2.71187e-05	0.000466061
8015133	KRT23	keratin 23 (histone deacetylase inducible)	14.4805	1.12633	18.8514	5.41099	1.30185	0.01618	0.0487847
7964701	GNS	glucosamine (N-acetyl)-6-sulfatase	1546.71	327.3	2013.54	260.118	1.30182	0.00132124	0.00758507
7918426	SLC16A4	solute carrier family 16, member 4 (monocarboxylic acid transporter 5)	23.7388	4.61742	30.9028	6.79287	1.30178	0.00624522	0.0240982
7919751	MCL1	myeloid cell leukemia sequence 1 (BCL2-related)	810.005	187.158	1054.31	277.419	1.30161	0.0142554	0.044303
7956443	MARS	methionyl-tRNA synthetase	191.017	23.9526	248.621	15.2598	1.30156	6.48244e-06	0.00017471
8018731	RHBDF2	rhomboid 5 homolog 2 (Drosophila)	27.2977	2.12489	35.5288	5.96649	1.30153	0.000289244	0.00248151
8152215	KLF10	Kruppel-like factor 10	372.151	51.2493	484.306	84.0103	1.30137	0.00141814	0.00800475
7985809	ABHD2	abhydrolase domain containing 2	213.534	16.4286	277.843	28.2146	1.30116	3.17419e-06	0.000110244
8149534	ASAH1	N-acylsphingosine amidohydrolase (acid ceramidase) 1	2315.3	405.145	3012.1	320.453	1.30096	0.000197545	0.00189063
8094830	TMEM33	transmembrane protein 33	214.515	13.5732	279.041	22.5402	1.3008	5.56105e-07	3.54295e-05
8036710	GMFG	glia maturation factor, gamma	513.258	80.787	667.544	79.881	1.3006	0.000229006	0.00210026
8128956	FYN	FYN oncogene related to SRC, FGR, YES	295.817	35.7784	384.511	32.781	1.29983	1.63249e-05	0.000327014
8120943	CYB5R4	cytochrome b5 reductase 4	77.8105	9.3915	101.136	15.3513	1.29978	0.00031684	0.00264337
8161701	TMEM2	transmembrane protein 2	183.94	33.9176	239.076	53.4387	1.29975	0.00789071	0.0287073
7928189	UNC5B	unc-5 homolog B (C. elegans)	68.5622	10.5662	89.1005	18.3176	1.29956	0.00341094	0.0153311
8131374	AIMP2	aminoacyl tRNA synthetase complex-interacting multifunctional protein 2	118.464	11.55	153.934	17.4972	1.29942	2.91334e-05	0.000486325
7917088	PIGK	phosphatidylinositol glycan anchor biosynthesis, class K	119.993	19.344	155.899	12.8066	1.29923	6.73651e-05	0.00087388
7966851	TAOK3	TAO kinase 3	229.436	24.8062	298.073	20.7042	1.29915	2.6576e-06	9.86702e-05
8134351	PPP1R9A	protein phosphatase 1, regulatory (inhibitor) subunit 9A	60.233	14.7384	78.2377	11.921	1.29892	0.00436547	0.0185304
8112865	SERINC5	serine incorporator 5	455.143	95.2575	591.105	92.9425	1.29872	0.00185591	0.00982426
8142468	TPM3	tropomyosin 3	1188.4	203.016	1542.39	129.054	1.29787	0.000116664	0.00128767
8166511	PDK3	pyruvate dehydrogenase kinase, isozyme 3	85.6058	12.6015	111.105	18.1565	1.29787	0.000623727	0.00431399
8020183	IMPA2	inositol(myo)-1(or 4)-monophosphatase 2	46.2595	7.85821	60.0289	7.44477	1.29765	0.000375646	0.00296523
8065032	ESF1	ESF1, nucleolar pre-rRNA processing protein, homolog (S. cerevisiae)	51.7683	8.16457	67.1677	11.2798	1.29747	0.00168895	0.00912669
8067113	ZNF217	zinc finger protein 217	133.928	16.3	173.745	14.446	1.2973	1.30792e-05	0.000280428
7951372	CASP4	caspase 4, apoptosis-related cysteine peptidase	209.039	22.7083	271.173	56.0329	1.29724	0.000962859	0.00599254
8145570	ESCO2	establishment of cohesion 1 homolog 2 (S. cerevisiae)	7.26639	0.533418	9.42453	3.19277	1.297	0.016083	0.0485601
8091972	MECOM	MDS1 and EVI1 complex locus	127.122	22.7276	164.876	27.5087	1.29699	0.00149223	0.00832048
8010354	GAA	glucosidase, alpha; acid	70.6148	8.31059	91.5776	14.0045	1.29686	0.000296083	0.00252409
8073081	APOBEC3F	apolipoprotein B mRNA editing enzyme, catalytic polypeptide-like 3F	36.1472	5.02303	46.8703	4.91309	1.29665	9.74619e-05	0.00112413
7974404	CDKN3	cyclin-dependent kinase inhibitor 3	6.91514	0.480162	8.96525	2.18322	1.29647	0.00418607	0.0179139
7938563	ARNTL	aryl hydrocarbon receptor nuclear translocator-like	34.2076	11.8058	44.3454	8.30615	1.29636	0.0109387	0.0363957
7984871	CSK	c-src tyrosine kinase	38.8988	3.02142	50.4237	7.45585	1.29628	7.56671e-05	0.000946235
8032127	C19orf22	chromosome 19 open reading frame 22	81.6617	6.35879	105.843	21.1187	1.29612	0.0007526	0.00496523
8089835	FSTL1	follistatin-like 1	1801.69	262.862	2335.02	210.859	1.29602	6.42723e-05	0.00084599
8036252	CLIP3	CAP-GLY domain containing linker protein 3	92.7426	20.7031	120.192	24.6856	1.29597	0.00941122	0.0326609
8097553	IL15	interleukin 15	14.3896	2.2058	18.646	2.74563	1.2958	0.000456765	0.0034488
7903719	AMPD2	adenosine monophosphate deaminase 2	56.7335	6.42628	73.5037	14.8405	1.2956	0.00181931	0.00966619
7921487	TAGLN2	transgelin 2	351.27	54.3987	455.091	41.9228	1.29556	7.50666e-05	0.000941459
7957540	MRPL42	mitochondrial ribosomal protein L42	115.251	16.0408	149.303	24.9475	1.29546	0.000733698	0.00488089
7983867	CGNL1	cingulin-like 1	14.0555	2.00142	18.2076	1.20216	1.29541	1.78165e-05	0.000345018
8142930	TSGA14	testis specific, 14	39.8679	3.86458	51.6248	8.66989	1.2949	0.000346393	0.0027982
8018169	CD300LB	CD300 molecule-like family member b	12.575	1.31349	16.2794	3.5414	1.29459	0.00125664	0.00732142
7926786	APBB1IP	amyloid beta (A4) precursor protein-binding, family B, member 1 interacting protein	323.077	83.7144	418.223	63.3841	1.2945	0.0036169	0.0160359
7998434	TPSAB1	tryptase alpha/beta 1	264.541	92.6772	342.425	53.1683	1.29441	0.0102834	0.034818
7974447	SOCS4	suppressor of cytokine signaling 4	135.352	20.2921	175.185	18.4619	1.2943	9.88352e-05	0.00113683
7953483	USP5	ubiquitin specific peptidase 5 (isopeptidase T)	100.523	15.5553	130.089	13.8184	1.29412	0.000189371	0.00182538
8148263	TRMT12	tRNA methyltransferase 12 homolog (S. cerevisiae)	41.5041	2.8117	53.7025	6.84131	1.29391	2.75678e-05	0.000471147
8169717	GRIA3	glutamate receptor, ionotrophic, AMPA 3	11.3809	2.02516	14.7251	2.84855	1.29384	0.00287828	0.0135005
8026915	ARRDC2	arrestin domain containing 2	99.5788	12.3771	128.836	14.7772	1.29381	7.05154e-05	0.000897616
8145244	TNFRSF10C	tumor necrosis factor receptor superfamily, member 10c, decoy without an intracellular domain	23.0614	3.11505	29.835	5.15733	1.29372	0.00152469	0.00846419
8116848	PAK1IP1	PAK1 interacting protein 1	117.518	8.50366	152.023	21.0134	1.29362	7.3135e-05	0.000923147
8086125	TRANK1	tetratricopeptide repeat and ankyrin repeat containing 1	66.1021	14.5231	85.5081	14.3897	1.29358	0.00532127	0.0213824
8113358	ST8SIA4	ST8 alpha-N-acetyl-neuraminide alpha-2,8-sialyltransferase 4	101.071	16.3549	130.734	22.8549	1.29349	0.00208222	0.0106606
8102362	TIFA	TRAF-interacting protein with forkhead-associated domain	29.1718	4.40169	37.7296	10.1702	1.29336	0.00682376	0.0258244
8021297	C18orf26	chromosome 18 open reading frame 26	7.98572	0.938873	10.3267	2.39038	1.29315	0.0036599	0.0161633
7922474	KIAA0040	KIAA0040	254.389	60.4872	328.949	70.4432	1.29309	0.00654675	0.0250182
8150036	KIF13B	kinesin family member 13B	119.396	11.5287	154.385	18.1122	1.29306	3.07519e-05	0.000502818
8123562	GMDS	GDP-mannose 4,6-dehydratase	63.3803	7.87789	81.9477	8.61791	1.29295	6.5376e-05	0.000856325
7938687	NUCB2	nucleobindin 2	164.443	20.7724	212.6	14.2925	1.29285	8.8156e-06	0.000217701
8105340	GZMA	granzyme A (granzyme 1, cytotoxic T-lymphocyte-associated serine esterase 3)	13.4431	1.23158	17.3794	2.7672	1.29281	0.000234547	0.00213291
8059852	MSL3L2	male-specific lethal 3-like 2 (Drosophila)	63.8707	16.856	82.5667	13.3274	1.29272	0.00546035	0.021811
7996934	NIP7	nuclear import 7 homolog (S. cerevisiae)	150.561	20.2483	194.608	26.0815	1.29256	0.000268028	0.00234183
8152280	LRP12	low density lipoprotein receptor-related protein 12	49.2753	3.85645	63.6883	8.12259	1.2925	5.19139e-05	0.000730186
8119492	BYSL	bystin-like	43.7183	4.94274	56.5018	9.13019	1.29241	0.000429445	0.00328398
7917954	FRRS1	ferric-chelate reductase 1	58.7381	9.33247	75.8976	16.1906	1.29214	0.00706292	0.0264943
8084634	DNAJB11	DnaJ (Hsp40) homolog, subfamily B, member 11	105.659	4.31258	136.508	15.3901	1.29196	1.08804e-05	0.000249784
7975889	VASH1	vasohibin 1	68.3584	13.8845	88.3091	8.02202	1.29185	0.000487335	0.0036038
7898602	OTUD3	OTU domain containing 3	34.0045	6.04736	43.9255	4.26963	1.29176	0.000262016	0.0023039
7939184	TCP11L1	t-complex 11 (mouse)-like 1	90.3637	13.9544	116.722	22.8046	1.29169	0.00519754	0.0210448
7954077	KIAA1467	KIAA1467	68.3168	13.1781	88.2399	15.7998	1.29163	0.00315011	0.0144446
7987772	EHD4	EH-domain containing 4	162.796	24.7528	210.223	23.2407	1.29133	0.00013555	0.00143507
8138504	RAPGEF5	Rap guanine nucleotide exchange factor (GEF) 5	184.911	29.3074	238.777	41.1279	1.29131	0.00225983	0.0113039
8092905	LSG1	large subunit GTPase 1 homolog (S. cerevisiae)	194.576	25.2595	251.249	19.3957	1.29127	1.72326e-05	0.000338274
8110055	CPEB4	cytoplasmic polyadenylation element binding protein 4	198.976	30.4329	256.916	30.3664	1.29119	0.000229376	0.00210276
8056753	METTL8	methyltransferase like 8	43.3837	3.75127	56.0118	9.63308	1.29108	0.000988696	0.00610921
8058238	ALS2CR11	amyotrophic lateral sclerosis 2 (juvenile) chromosome region, candidate 11	32.9506	3.96126	42.5265	6.52572	1.29062	0.000454928	0.00343868
7921228	ETV3	ets variant 3	317.613	49.9612	409.895	42.6032	1.29055	0.000117744	0.00129659
7905085	HIST2H3A	histone cluster 2, H3a	47.7513	3.29174	61.6245	14.3816	1.29053	0.00381426	0.016691
8045946	PSMD14	proteasome (prosome, macropain) 26S subunit, non-ATPase, 14	188.598	23.6819	243.371	24.5521	1.29042	5.61897e-05	0.00076931
8153390	TOP1MT	topoisomerase (DNA) I, mitochondrial	58.6396	6.62716	75.666	7.78871	1.29036	3.27186e-05	0.000525009
8099302	MIR95	microRNA 95	4.98969	0.361885	6.43832	1.1421	1.29032	0.00078013	0.0050907
8169859	SASH3	SAM and SH3 domain containing 3	35.0794	3.9292	45.2617	12.3112	1.29027	0.0155902	0.0473846
8021727	CNDP2	CNDP dipeptidase 2 (metallopeptidase M20 family)	169.577	10.5471	218.776	23.4886	1.29013	8.29383e-06	0.000208644
8136341	BPGM	2,3-bisphosphoglycerate mutase	180.813	15.8395	233.23	23.3299	1.2899	9.75928e-06	0.000234027
8145782	MAK16	MAK16 homolog (S. cerevisiae)	99.6635	8.24833	128.552	11.411	1.28986	4.45294e-06	0.000137971
7906061	SYT11	synaptotagmin XI	70.5688	13.0366	91.0217	14.8071	1.28983	0.00130038	0.00749329
7960438	ANO2	anoctamin 2	143.714	21.7749	185.363	34.2686	1.28981	0.00235636	0.0116675
7955729	MFSD5	major facilitator superfamily domain containing 5	65.9801	11.8549	85.0992	13.0673	1.28977	0.00191473	0.0100516
7904883	CHD1L	chromodomain helicase DNA binding protein 1-like	48.8162	6.03479	62.9609	10.9332	1.28975	0.00173456	0.00931334
8043995	IL1R1	interleukin 1 receptor, type I	420.337	94.3515	542.076	86.6145	1.28962	0.00444112	0.018763
8017599	PECAM1	platelet/endothelial cell adhesion molecule	1598.31	255.709	2060.88	129.677	1.28941	5.54758e-05	0.000763524
8122554	RAB32	RAB32, member RAS oncogene family	58.0669	10.6268	74.8632	11.2384	1.28926	0.00133978	0.00765477
7976726	EVL	Enah/Vasp-like	100.107	6.94798	129.061	16.4035	1.28923	2.71998e-05	0.000467082
7946439	TMEM9B	TMEM9 domain family, member B	394.106	60.5961	508.066	30.4111	1.28916	6.47878e-05	0.000850695
8065359	CD93	CD93 molecule	373.327	77.8378	481.204	62.2686	1.28896	0.00132357	0.00759439
8130032	FBXO30	F-box protein 30	201.245	17.9046	259.391	33.4058	1.28893	6.21734e-05	0.000826377
7903162	TMEM56	transmembrane protein 56	194.234	31.4958	250.272	49.1435	1.28851	0.00617587	0.0238892
8091954	GOLIM4	golgi integral membrane protein 4	330.629	35.9443	426.012	23.7193	1.28849	2.78808e-06	0.000101615
8128472	ASCC3	activating signal cointegrator 1 complex subunit 3	87.9764	5.32294	113.328	13.8251	1.28816	2.17467e-05	0.000398585
8130499	DYNLT1	dynein, light chain, Tctex-type 1	135.025	15.3461	173.93	22.8346	1.28813	0.000154943	0.00157309
8008517	NME1	non-metastatic cells 1, protein (NM23A) expressed in	155.21	21.2053	199.897	22.4084	1.28791	0.000117257	0.00129264
8144758	ZDHHC2	zinc finger, DHHC-type containing 2	179.517	22.0477	231.146	41.0342	1.2876	0.000842505	0.00540526
7908397	RGS13	regulator of G-protein signaling 13	12.9295	1.58172	16.6434	3.41933	1.28725	0.00297503	0.0138398
7911038	ZNF238	zinc finger protein 238	63.7572	7.60457	82.0654	6.91606	1.28716	2.06266e-05	0.000384383
7961440	PLBD1	phospholipase B domain containing 1	161.054	20.0404	207.25	39.7355	1.28684	0.0012336	0.00722052
8110408	THOC3	THO complex 3	63.9454	5.78867	82.2814	12.1559	1.28675	0.000317534	0.00264518
7968800	DGKH	diacylglycerol kinase, eta	97.2611	10.0661	125.136	11.4845	1.2866	1.46368e-05	0.000306603
8152962	LRRC6	leucine rich repeat containing 6	57.9454	5.32356	74.5403	14.6308	1.28639	0.00174785	0.00937205
7939150	PRRG4	proline rich Gla (G-carboxyglutamic acid) 4 (transmembrane)	11.1393	0.91947	14.3278	3.01675	1.28624	0.00219934	0.0110733
8122756	PLEKHG1	pleckstrin homology domain containing, family G (with RhoGef domain) member 1	111.768	15.5466	143.74	29.5869	1.28606	0.00412537	0.0177176
7974851	HIF1A	hypoxia inducible factor 1, alpha subunit (basic helix-loop-helix transcription factor)	550.633	47.5503	708.059	88.6535	1.2859	6.41623e-05	0.000845576
8123062	TMEM181	transmembrane protein 181	251.446	32.9703	323.306	18.7813	1.28578	9.1267e-06	0.000223081
8107850	CHSY3	chondroitin sulfate synthase 3	22.2905	4.79265	28.6552	3.5803	1.28553	0.00105548	0.00639527
8130374	FBXO5	F-box protein 5	35.2509	2.40905	45.3121	7.66338	1.28541	0.000725335	0.00483422
8171802	ACOT9	acyl-CoA thioesterase 9	216.181	14.1285	277.854	23.3617	1.28529	1.26172e-06	6.1056e-05
8007084	RARA	retinoic acid receptor, alpha	73.3765	8.6939	94.3097	8.89146	1.28528	2.03887e-05	0.000381121
8160682	NOL6	nucleolar protein family 6 (RNA-associated)	47.6065	6.52992	61.1834	7.60481	1.28519	0.000330218	0.00271616
8103206	FBXW7	F-box and WD repeat domain containing 7	111.777	14.7858	143.641	14.6242	1.28506	8.74434e-05	0.00104171
7935230	ALDH18A1	aldehyde dehydrogenase 18 family, member A1	93.9563	15.1167	120.739	22.8063	1.28505	0.0028077	0.0132532
7980438	SPTLC2	serine palmitoyltransferase, long chain base subunit 2	194.59	33.0631	250.053	32.6708	1.28503	0.00058889	0.00413201
8176026	FLNA	filamin A, alpha	831.4	167.691	1068.32	59.9825	1.28496	0.00030987	0.00260858
7926545	PLXDC2	plexin domain containing 2	819.719	154.74	1053.22	101.182	1.28486	0.000281098	0.00242939
8090490	RPN1	ribophorin I	389.739	21.1726	500.725	39.8054	1.28477	6.6076e-07	4.01944e-05
8080911	KBTBD8	kelch repeat and BTB (POZ) domain containing 8	8.93394	0.920568	11.4766	1.63508	1.28461	0.000173677	0.00171795
7960411	C12orf4	chromosome 12 open reading frame 4	139.513	9.83138	179.188	26.0617	1.28438	0.000527368	0.00380702
8100312	LRRC66	leucine rich repeat containing 66	7.17175	0.675278	9.2099	1.20742	1.28419	0.000106053	0.001195
8017283	INTS2	integrator complex subunit 2	102.002	19.7402	130.984	17.4515	1.28413	0.00202256	0.0104451
7903519	PRPF38B	PRP38 pre-mRNA processing factor 38 (yeast) domain containing B	105.14	9.44949	135.004	8.03923	1.28404	8.47139e-07	4.81175e-05
8035703	LPAR2	lysophosphatidic acid receptor 2	22.4593	1.43102	28.8371	5.89127	1.28397	0.000987004	0.00610225
8158539	C9orf106	chromosome 9 open reading frame 106	12.0295	1.39699	15.4441	2.83882	1.28385	0.00234972	0.01164
8091327	PLSCR1	phospholipid scramblase 1	134.786	24.2009	173.022	34.1956	1.28368	0.0084824	0.0302317
8011499	P2RX1	purinergic receptor P2X, ligand-gated ion channel, 1	18.1576	1.73944	23.3043	4.91025	1.28345	0.00436626	0.0185304
8171762	RPS6KA3	ribosomal protein S6 kinase, 90kDa, polypeptide 3	379.008	65.7594	486.436	23.6856	1.28344	7.73653e-05	0.000958564
8155699	FXN	frataxin	131.833	17.9713	169.193	8.37918	1.28339	1.61705e-05	0.000324609
7983274	PDIA3	protein disulfide isomerase family A, member 3	492.322	45.4292	631.722	55.1566	1.28315	7.44993e-06	0.000194253
8014794	CACNB1	calcium channel, voltage-dependent, beta 1 subunit	42.3131	5.81217	54.2881	9.08137	1.28301	0.00148076	0.00826813
8040173	TAF1B	TATA box binding protein (TBP)-associated factor, RNA polymerase I, B, 63kDa	124.158	16.0272	159.215	20.3463	1.28236	0.000264272	0.002319
8107578	SRFBP1	serum response factor binding protein 1	215.736	12.0923	276.64	29.0094	1.28231	1.4609e-05	0.000306319
7909285	PFKFB2	6-phosphofructo-2-kinase/fructose-2,6-biphosphatase 2	14.9717	1.46282	19.1977	2.5572	1.28226	0.000111314	0.00124071
8035896	TSHZ3	teashirt zinc finger homeobox 3	74.0599	11.6031	94.9606	13.3206	1.28221	0.00079632	0.0051666
7998190	RGS11	regulator of G-protein signaling 11	40.0779	10.2588	51.3866	8.93806	1.28217	0.00971517	0.0334838
7958846	PTPN11	protein tyrosine phosphatase, non-receptor type 11	867.574	127.371	1111.97	68.9233	1.28169	5.7189e-05	0.000780423
7946228	TPP1	tripeptidyl peptidase I	365.174	59.1816	468.041	85.7013	1.28169	0.00331724	0.0149944
7925978	C10orf18	chromosome 10 open reading frame 18	208.81	22.1559	267.623	12.0952	1.28165	1.43285e-06	6.62126e-05
7948330	OR5B21	olfactory receptor, family 5, subfamily B, member 21	9.3692	1.41025	12.0077	2.84914	1.28162	0.00979618	0.0336713
8010426	RNF213	ring finger protein 213	226.499	35.0058	290.281	31.5419	1.2816	0.000179981	0.00176168
7968556	KL	klotho	105.426	20.928	135.101	26.0295	1.28148	0.00669748	0.0254857
8090630	TMCC1	transmembrane and coiled-coil domain family 1	187.119	15.9828	239.749	21.1084	1.28126	6.39761e-06	0.000173073
7989224	ADAM10	ADAM metallopeptidase domain 10	526.525	58.9373	674.611	71.0969	1.28125	4.20879e-05	0.000626777
8075423	DUSP18	dual specificity phosphatase 18	49.9422	6.12051	63.9879	11.7217	1.28124	0.0029548	0.0137744
8067839	KGFLP1	keratinocyte growth factor-like protein 1	54.0438	6.62947	69.2419	15.0892	1.28122	0.00567466	0.0224505
7952522	PUS3	pseudouridylate synthase 3	24.2661	3.80332	31.0749	3.73107	1.28059	0.000273748	0.00237616
7962579	AMIGO2	adhesion molecule with Ig-like domain 2	44.0655	5.96558	56.3999	9.88318	1.27991	0.00127208	0.00737557
8165866	STS	steroid sulfatase (microsomal), isozyme S	576.874	96.5692	738.327	65.755	1.27988	0.000250038	0.0022185
8170428	MTM1	myotubularin 1	77.0201	5.08633	98.5644	15.0631	1.27972	0.000752522	0.00496523
7974249	ARF6	ADP-ribosylation factor 6	425.1	58.4288	543.928	40.6274	1.27953	2.88257e-05	0.00048363
8107706	LMNB1	lamin B1	11.7612	1.65519	15.047	2.00982	1.27937	0.000389739	0.00304965
7928318	CCDC109A	coiled-coil domain containing 109A	199.185	33.6506	254.828	32.4636	1.27935	0.000647844	0.00444998
7945666	CTSD	cathepsin D	1415.81	140.335	1811.27	440.281	1.27932	0.00399643	0.0173053
8116998	JARID2	jumonji, AT rich interactive domain 2	114.568	8.30023	146.554	16.2987	1.27918	1.81179e-05	0.00034904
8049552	RBM44	RNA binding motif protein 44	13.0113	1.36167	16.6424	1.97724	1.27907	6.50924e-05	0.000854174
7946988	HPS5	Hermansky-Pudlak syndrome 5	71.4279	9.09532	91.3507	11.4767	1.27892	0.000285993	0.00245852
8096635	NFKB1	nuclear factor of kappa light polypeptide gene enhancer in B-cells 1	195.93	10.6686	250.567	23.1024	1.27886	2.12025e-06	8.47076e-05
8018196	CD300LF	CD300 molecule-like family member f	25.9827	3.11231	33.2281	7.08257	1.27886	0.00438518	0.0185814
8107909	SLC22A4	solute carrier family 22 (organic cation/ergothioneine transporter), member 4	16.5192	1.75205	21.1256	3.64892	1.27885	0.000605564	0.00422424
8014755	SNORA21	small nucleolar RNA, H/ACA box 21	83.3923	11.7077	106.643	12.9686	1.27882	0.000197679	0.00189108
8090193	HEG1	HEG homolog 1 (zebrafish)	517.894	94.4035	662.232	90.4607	1.2787	0.00141373	0.00798439
8026895	CCDC124	coiled-coil domain containing 124	318.332	42.7053	407.048	70.0623	1.27869	0.00217316	0.0109759
8138289	ETV1	ets variant 1	63.6754	20.6321	81.421	11.9594	1.27869	0.00868549	0.0307814
8170027	DDX26B	DEAD/H (Asp-Glu-Ala-Asp/His) box polypeptide 26B	52.0629	5.48853	66.5677	5.81799	1.2786	1.94565e-05	0.000368602
7920697	GBA	glucosidase, beta, acid	136.774	10.1744	174.851	35.3506	1.2784	0.00305446	0.0141178
7943690	DDX10	DEAD (Asp-Glu-Ala-Asp) box polypeptide 10	48.3083	3.35639	61.7525	7.03206	1.2783	3.82558e-05	0.000591385
8016578	SLC35B1	solute carrier family 35, member B1	182.956	12.8744	233.867	15.6424	1.27827	8.14717e-07	4.69094e-05
8017143	PTRH2	peptidyl-tRNA hydrolase 2	40.2549	2.88816	51.4551	6.15804	1.27823	4.50492e-05	0.000659925
8001373	SNX20	sorting nexin 20	10.9623	0.802396	14.008	3.72734	1.27783	0.00618937	0.0239285
7934133	PPA1	pyrophosphatase (inorganic) 1	979.875	145.664	1252.1	150.966	1.27781	0.000531613	0.00383047
8125373	GPSM3	G-protein signaling modulator 3 (AGS3-like, C. elegans)	106.924	19.5737	136.592	20.6342	1.27747	0.00126865	0.00736762
7996290	CMTM1	CKLF-like MARVEL transmembrane domain containing 1	50.9952	3.05284	65.1401	5.53893	1.27738	1.37276e-06	6.44268e-05
8121502	GTF3C6	general transcription factor IIIC, polypeptide 6, alpha 35kDa	225.254	29.3591	287.637	35.5259	1.27694	0.00033087	0.00271841
7922174	F5	coagulation factor V (proaccelerin, labile factor)	9.0853	0.866126	11.6013	2.3428	1.27693	0.00363329	0.016081
8138527	MGC87042	STEAP family protein MGC87042	20.6132	4.47629	26.3194	2.70997	1.27682	0.0014122	0.00798351
8026155	NACC1	nucleus accumbens associated 1, BEN and BTB (POZ) domain containing	144.381	18.6169	184.326	16.0763	1.27666	7.10192e-05	0.000902258
8075118	CRYBB1	crystallin, beta B1	20.182	3.59869	25.7646	5.37238	1.27661	0.00563298	0.0223225
8164343	FAM102A	family with sequence similarity 102, member A	87.4957	13.1412	111.696	13.4935	1.27659	0.000315738	0.00264124
7950810	SYTL2	synaptotagmin-like 2	31.0544	4.56166	39.6364	7.40355	1.27635	0.00343655	0.0154269
7962427	PUS7L	pseudouridylate synthase 7 homolog (S. cerevisiae)-like	66.165	8.02733	84.4446	6.74735	1.27627	2.44921e-05	0.000433015
7980146	NPC2	Niemann-Pick disease, type C2	1523.08	133.287	1943.6	321.028	1.2761	0.000426228	0.00326517
8062728	SGK2	serum/glucocorticoid regulated kinase 2	207.521	57.3848	264.816	45.8843	1.2761	0.0101419	0.0344962
8117535	HIST1H2AG	histone cluster 1, H2ag	16.9496	2.65622	21.6278	3.28075	1.276	0.00160825	0.00881224
8129880	PERP	PERP, TP53 apoptosis effector	134.391	33.4363	171.463	34.4939	1.27584	0.0119956	0.0390615
8120719	CD109	CD109 molecule	163.165	36.5351	208.143	27.026	1.27566	0.00229832	0.0114485
8105506	ZSWIM6	zinc finger, SWIM-type containing 6	431.598	71.221	550.561	36.7999	1.27563	8.84005e-05	0.00105045
7960919	MFAP5	microfibrillar associated protein 5	2017.33	530.15	2572.6	385.691	1.27525	0.00689435	0.0260096
7935146	NOC3L	nucleolar complex associated 3 homolog (S. cerevisiae)	62.2851	6.63394	79.4228	9.57536	1.27515	0.000286567	0.00246247
8008784	PRR11	proline rich 11	25.3511	3.6201	32.3242	8.11223	1.27506	0.00734966	0.0272499
8070819	PTTG1IP	pituitary tumor-transforming 1 interacting protein	537.45	49.592	684.915	33.2855	1.27438	1.07752e-06	5.52459e-05
8122426	PHACTR2	phosphatase and actin regulator 2	257.088	29.4494	327.604	38.0984	1.27429	0.000151575	0.00155134
7907135	SFT2D2	SFT2 domain containing 2	282.416	27.763	359.843	51.3354	1.27416	0.000709241	0.00474753
8120215	PAQR8	progestin and adipoQ receptor family member VIII	39.6553	4.32833	50.526	9.62528	1.27413	0.00334726	0.0150984
7904131	DCLRE1B	DNA cross-link repair 1B (PSO2 homolog, S. cerevisiae)	40.5785	3.16649	51.7015	6.47228	1.27411	6.70783e-05	0.000871209
8125500	PSMB8	proteasome (prosome, macropain) subunit, beta type, 8 (large multifunctional peptidase 7)	52.8577	8.02951	67.3397	12.1012	1.27398	0.00249988	0.012171
8098423	NEIL3	nei endonuclease VIII-like 3 (E. coli)	9.14385	1.07974	11.6463	2.80798	1.27367	0.00673859	0.0255969
8081890	PLA1A	phospholipase A1 member A	22.3016	6.21851	28.4042	4.93299	1.27364	0.00836925	0.0299623
8146660	DNAJC5B	DnaJ (Hsp40) homolog, subfamily C, member 5 beta	8.21558	0.537404	10.4623	2.02795	1.27347	0.00204929	0.0105348
8104449	CCT5	chaperonin containing TCP1, subunit 5 (epsilon)	337.159	47.6836	429.344	45.7478	1.27342	0.0002148	0.00199969
7945680	H19	H19, imprinted maternally expressed transcript (non-protein coding)	2239.42	417.586	2851.52	342.352	1.27333	0.000952511	0.0059436
8054872	TFCP2L1	transcription factor CP2-like 1	14.2715	1.64564	18.1722	3.40434	1.27332	0.00134843	0.00769193
7906995	UCK2	uridine-cytidine kinase 2	58.5136	6.583	74.5055	12.9297	1.2733	0.00220892	0.0110982
7985202	PSMA4	proteasome (prosome, macropain) subunit, alpha type, 4	360.959	48.1065	459.468	50.4049	1.27291	0.000195116	0.00187155
8021101	HAUS1	HAUS augmin-like complex, subunit 1	81.6094	12.046	103.873	10.9892	1.27281	0.000455767	0.00344368
7958275	POLR3B	polymerase (RNA) III (DNA directed) polypeptide B	85.249	6.29161	108.505	13.8816	1.2728	0.000131139	0.00140286
7929282	HHEX	hematopoietically expressed homeobox	42.3489	7.62345	53.8875	7.54839	1.27247	0.00133833	0.00764858
8149793	ENTPD4	ectonucleoside triphosphate diphosphohydrolase 4	169.502	17.0128	215.615	15.1654	1.27205	5.03932e-06	0.000148759
7920258	S100A6	S100 calcium binding protein A6	47.4105	11.023	60.3045	10.0966	1.27196	0.00644955	0.0247014
7918345	PSMA5	proteasome (prosome, macropain) subunit, alpha type, 5	76.7001	8.34426	97.5574	11.5411	1.27193	0.000190431	0.00183314
8089999	KPNA1	karyopherin alpha 1 (importin alpha 5)	259.682	20.0143	330.2	26.8981	1.27155	4.53079e-06	0.000138874
7936408	DCLRE1A	DNA cross-link repair 1A (PSO2 homolog, S. cerevisiae)	31.4374	3.59844	39.974	5.25218	1.27154	0.000379248	0.00298705
7950983	CHORDC1	cysteine and histidine-rich domain (CHORD)-containing 1	185.75	29.195	236.179	25.6443	1.27149	0.000247931	0.00220636
8031884	ZNF544	zinc finger protein 544	48.7333	3.6379	61.9463	8.77071	1.27113	0.000173927	0.00171963
8034151	DOCK6	dedicator of cytokinesis 6	193.705	15.9583	246.135	21.2105	1.27067	8.78404e-06	0.00021767
8085660	DPH3	DPH3, KTI11 homolog (S. cerevisiae)	161.09	15.6699	204.678	16.7648	1.27058	1.19516e-05	0.000266363
8018558	ACOX1	acyl-CoA oxidase 1, palmitoyl	696.252	118.608	884.618	108.19	1.27054	0.000703114	0.0047177
7971222	MTRF1	mitochondrial translational release factor 1	35.2461	3.09753	44.7783	6.24496	1.27045	0.000247444	0.00220458
7970681	RNF6	ring finger protein (C3H2C3 type) 6	53.1004	5.30857	67.4598	7.22886	1.27042	5.54897e-05	0.000763524
8126371	CCND3	cyclin D3	295.338	34.8514	375.097	52.6307	1.27006	0.000399627	0.00309976
8162438	BICD2	bicaudal D homolog 2 (Drosophila)	88.375	5.17887	112.214	10.3998	1.26975	4.17233e-06	0.000132128
8056837	GPR155	G protein-coupled receptor 155	129.864	16.1938	164.889	17.7455	1.2697	9.57282e-05	0.00111307
8013908	NUFIP2	nuclear fragile X mental retardation protein interacting protein 2	325.417	16.7245	413.118	47.8754	1.26951	3.8544e-05	0.000592692
7965606	HAL	histidine ammonia-lyase	10.5915	1.4008	13.445	2.17441	1.2694	0.00123803	0.00724054
8174779	LAMP2	lysosomal-associated membrane protein 2	356.986	38.9104	453.144	60.3298	1.26936	0.00031598	0.00264124
8082075	DTX3L	deltex 3-like (Drosophila)	157.588	17.4326	200.024	23.4802	1.26928	0.000104802	0.00118529
7945262	JAM3	junctional adhesion molecule 3	95.5411	10.0154	121.262	15.9788	1.26921	0.000295208	0.00252262
7939767	MADD	MAP-kinase activating death domain	147.353	17.3248	186.954	14.4282	1.26875	2.02692e-05	0.000379545
8098870	SPON2	spondin 2, extracellular matrix protein	76.1008	20.3914	96.5467	16.4312	1.26867	0.0112607	0.0372086
8103834	AGA	aspartylglucosaminidase	157.404	21.0525	199.685	22.365	1.26862	0.000201447	0.00191353
8016194	MAP3K14	mitogen-activated protein kinase kinase kinase 14	36.1014	4.60094	45.7939	5.31112	1.26848	0.000170683	0.00169071
7909841	MARK1	MAP/microtubule affinity-regulating kinase 1	221.161	46.6684	280.519	34.1025	1.26839	0.00191807	0.0100618
8108873	ARHGAP26	Rho GTPase activating protein 26	214.768	52.4808	272.408	33.3748	1.26839	0.00269274	0.0128656
8180034	TAP2	transporter 2, ATP-binding cassette, sub-family B (MDR/TAP)	93.6167	7.67245	118.734	18.0973	1.2683	0.000213512	0.00199383
7947570	TP53I11	tumor protein p53 inducible protein 11	76.3587	9.74036	96.8403	4.06344	1.26823	9.52484e-06	0.000230751
7910030	DNAH14	dynein, axonemal, heavy chain 14	8.39171	1.13552	10.6422	1.6584	1.26818	0.00129557	0.00748344
7958600	ANKRD13A	ankyrin repeat domain 13A	239.204	19.6811	303.34	28.8254	1.26812	1.15694e-05	0.000260058
8065569	BCL2L1	BCL2-like 1	301.523	34.4185	382.367	65.9625	1.26812	0.00150417	0.00836753
8072847	SH3BP1	SH3-domain binding protein 1	34.6677	6.11088	43.9615	7.3952	1.26808	0.00298916	0.0138995
8148476	DENND3	DENN/MADD domain containing 3	111.259	9.2474	141.074	12.4466	1.26798	7.45114e-06	0.000194253
8117321	TRIM38	tripartite motif-containing 38	127.821	17.6	162.072	21.9935	1.26796	0.000950133	0.00593392
7935692	ERLIN1	ER lipid raft associated 1	360.821	40.9135	457.43	30.3675	1.26775	1.31987e-05	0.000282245
8023043	PSTPIP2	proline-serine-threonine phosphatase interacting protein 2	43.5701	5.19014	55.2341	8.60038	1.26771	0.00103972	0.00633538
7910427	GALNT2	UDP-N-acetyl-alpha-D-galactosamine:polypeptide N-acetylgalactosaminyltransferase 2 (GalNAc-T2)	231.151	19.6631	293.02	29.4219	1.26766	2.75077e-05	0.000470868
8166805	ATP6AP2	ATPase, H+ transporting, lysosomal accessory protein 2	549.461	63.246	696.45	60.0112	1.26751	3.31719e-05	0.000529129
8022393	PTPN2	protein tyrosine phosphatase, non-receptor type 2	50.3654	6.84179	63.8268	10.5931	1.26728	0.00287727	0.0134987
7899134	CCDC21	coiled-coil domain containing 21	19.3124	2.29735	24.4732	4.6175	1.26723	0.00235117	0.0116445
8160168	FREM1	FRAS1 related extracellular matrix 1	178.917	45.2519	226.702	30.422	1.26708	0.00604065	0.023497
8017421	CCDC47	coiled-coil domain containing 47	171.768	9.81805	217.629	16.6635	1.267	1.29924e-06	6.21728e-05
7918064	COL11A1	collagen, type XI, alpha 1	11.2831	2.41257	14.2941	2.8022	1.26686	0.00904322	0.0316799
7935903	NPM3	nucleophosmin/nucleoplasmin 3	42.7137	5.75091	54.1096	5.55278	1.2668	0.000133202	0.00141718
7921852	MPZ	myelin protein zero	23.4853	4.9535	29.751	4.92611	1.26679	0.00381736	0.0167012
8159984	C9orf46	chromosome 9 open reading frame 46	49.0098	7.47654	62.0846	8.26087	1.26678	0.00126583	0.00735915
8004699	CHD3	chromodomain helicase DNA binding protein 3	89.1062	15.5327	112.824	14.2125	1.26618	0.00101995	0.00625386
8043725	ZAP70	zeta-chain (TCR) associated protein kinase 70kDa	20.4563	2.25939	25.9004	7.12692	1.26613	0.0145845	0.0450915
7972157	EDNRB	endothelin receptor type B	487.789	80.7286	617.581	60.8919	1.26608	0.000480446	0.00356842
7933194	CXCL12	chemokine (C-X-C motif) ligand 12	688.705	149.253	871.903	125.174	1.266	0.00364736	0.0161179
8159900	GLIS3	GLIS family zinc finger 3	33.4996	2.92249	42.4077	4.7842	1.26592	8.71701e-05	0.00103938
8135172	ORAI2	ORAI calcium release-activated calcium modulator 2	50.8567	10.2214	64.3734	11.9664	1.26578	0.00768596	0.0281479
8128698	SESN1	sestrin 1	188.762	18.3944	238.9	45.1475	1.26562	0.00262108	0.01261
8018972	TIMP2	TIMP metallopeptidase inhibitor 2	42.8651	4.19372	54.2397	7.78394	1.26536	0.000700496	0.00470984
8164607	FNBP1	formin binding protein 1	145.149	11.9087	183.652	16.5236	1.26527	1.52214e-05	0.000314566
8025877	LPPR2	lipid phosphate phosphatase-related protein type 2	80.9332	9.32394	102.4	12.0511	1.26524	0.000179957	0.00176168
8081953	GTF2E1	general transcription factor IIE, polypeptide 1, alpha 56kDa	48.0367	4.50212	60.774	8.6857	1.26516	0.000625796	0.00432474
7911218	TRIM58	tripartite motif-containing 58	26.3141	2.64926	33.29	7.96477	1.2651	0.0111609	0.0369581
7924107	LPGAT1	lysophosphatidylglycerol acyltransferase 1	314.244	83.378	397.496	37.1159	1.26493	0.00255427	0.0123771
8029580	RELB	v-rel reticuloendotheliosis viral oncogene homolog B	33.9806	4.71892	42.9728	9.40014	1.26463	0.00767066	0.0281164
7993195	CIITA	class II, major histocompatibility complex, transactivator	39.8499	9.82692	50.3944	8.24176	1.26461	0.00638943	0.0245346
8032718	DAPK3	death-associated protein kinase 3	78.4938	5.72114	99.2615	12.0855	1.26458	6.41265e-05	0.000845576
8065136	RRBP1	ribosome binding protein 1 homolog 180kDa (dog)	94.4449	14.3709	119.427	14.016	1.26452	0.000683813	0.00462621
7977646	ZNF219	zinc finger protein 219	126.01	27.188	159.317	17.3249	1.26432	0.00199571	0.0103381
7956819	RASSF3	Ras association (RalGDS/AF-6) domain family member 3	209.243	42.2398	264.455	34.4045	1.26387	0.00219317	0.0110474
8053231	LOXL3	lysyl oxidase-like 3	33.0513	6.45549	41.7697	5.6658	1.26378	0.00184882	0.00979156
8122982	ZDHHC14	zinc finger, DHHC-type containing 14	23.5318	5.26046	29.7363	6.23573	1.26366	0.0118886	0.0388364
8106280	HMGCR	3-hydroxy-3-methylglutaryl-CoA reductase	61.5709	6.97397	77.8011	13.6885	1.2636	0.00271982	0.0129648
7995017	STX4	syntaxin 4	119.438	10.006	150.906	11.7131	1.26347	5.48402e-06	0.000156354
8001764	GOT2	glutamic-oxaloacetic transaminase 2, mitochondrial (aspartate aminotransferase 2)	242.757	27.6538	306.699	53.3368	1.2634	0.00155204	0.0085786
7929750	ENTPD7	ectonucleoside triphosphate diphosphohydrolase 7	39.5708	4.80674	49.9882	6.3005	1.26326	0.00041403	0.00319217
7946478	DENND5A	DENN/MADD domain containing 5A	437.04	55.0917	552.079	38.6115	1.26322	6.4108e-05	0.000845576
8156982	SMC2	structural maintenance of chromosomes 2	52.1171	5.84452	65.8339	5.92213	1.26319	4.49077e-05	0.0006583
7972003	KLF12	Kruppel-like factor 12	99.401	10.4348	125.558	14.7015	1.26314	0.000128807	0.00138548
7904881	PDIA3P	protein disulfide isomerase family A, member 3 pseudogene	498.051	46.5412	629.077	70.533	1.26308	6.85795e-05	0.000882545
8069269	COL6A1	collagen, type VI, alpha 1	687.438	83.6017	868.269	98.7851	1.26305	0.000187564	0.00181316
7947815	ACP2	acid phosphatase 2, lysosomal	217.866	32.3393	275.173	53.7703	1.26304	0.00476893	0.0197191
8060977	C20orf94	chromosome 20 open reading frame 94	65.6729	8.60988	82.9432	9.51417	1.26297	0.000320103	0.00265274
7906930	NUF2	NUF2, NDC80 kinetochore complex component, homolog (S. cerevisiae)	6.92283	0.429859	8.74285	2.46306	1.2629	0.0080212	0.0290544
8159642	TUBB2C	tubulin, beta 2C	1142.75	155.604	1443.16	135.689	1.26288	0.00013263	0.00141376
7934196	PSAP	prosaposin	2113.87	248.497	2669.33	232.214	1.26277	5.22487e-05	0.000733458
7933723	IPMK	inositol polyphosphate multikinase	115.61	12.2471	145.959	24.1884	1.26251	0.00135243	0.00771029
8154765	DNAJA1	DnaJ (Hsp40) homolog, subfamily A, member 1	112.608	19.3525	142.16	27.0733	1.26244	0.00411374	0.0176746
8179827	CLIC1	chloride intracellular channel 1	466.238	55.5225	588.54	62.649	1.26232	0.000140675	0.00147339
8154245	PDCD1LG2	programmed cell death 1 ligand 2	99.7752	18.4386	125.942	18.2494	1.26226	0.00290898	0.0136149
7928107	H2AFY2	H2A histone family, member Y2	19.6183	4.24871	24.7631	3.5294	1.26225	0.00272091	0.0129657
7953749	CLEC4D	C-type lectin domain family 4, member D	10.7674	1.26507	13.5909	2.51233	1.26222	0.00352835	0.0157438
8060758	PRNP	prion protein	885.274	119.902	1117.4	78.0267	1.26221	3.98535e-05	0.000606077
8030789	SIGLEC7	sialic acid binding Ig-like lectin 7	26.2864	6.68328	33.1774	5.03391	1.26215	0.00534515	0.0214643
8133983	ADAM22	ADAM metallopeptidase domain 22	41.1177	12.4098	51.8946	8.64139	1.2621	0.0150871	0.0462143
8110224	TSPAN17	tetraspanin 17	94.7078	15.9155	119.511	12.3743	1.26189	0.000693964	0.00467973
8033257	C3	complement component 3	2273.49	350.17	2868.85	474.696	1.26187	0.00334929	0.0151013
7991800	ARHGDIG	Rho GDP dissociation inhibitor (GDI) gamma	17.9201	4.33679	22.6087	3.43406	1.26164	0.0106131	0.0356039
7922823	EDEM3	ER degradation enhancer, mannosidase alpha-like 3	246.793	40.1187	311.286	28.9635	1.26132	0.000478488	0.00355916
[truncated: 1,882 more rows]

## Sheet: Table_S3
Table S3. Differentially DNA methylated sites accompanied by differential expression
		Gene expression
Gene symbol	Gene name	Probeset	Never-obese		Obese		Obese vs	adjusted Pa	Probeset	Relation to CpG islandb	Gene_regionc	Never-obese		Obese		Obese vs	adjusted Pa	cross-hybridized
			average	SD	average	SD	Never-obse					average	SD	average	SD	Never-obse
AACS	acetoacetyl-CoA synthetase	7959786	311	77	209	41	0.67	0.00252	cg27488738	S_Shore	Body	0.829	0.037	0.894	0.041	0.065	0.002
AACS	acetoacetyl-CoA synthetase	7959786	311	77	209	41	0.67	0.00252	cg26964704	N/A	Body	0.764	0.041	0.833	0.045	0.069	0.003
AACS	acetoacetyl-CoA synthetase	7959786	311	77	209	41	0.67	0.00252	cg25312822	N/A	Body	0.721	0.047	0.808	0.042	0.087	0.001
AACS	acetoacetyl-CoA synthetase	7959786	311	77	209	41	0.67	0.00252	cg08572757	S_Shelf	Body	0.856	0.051	0.775	0.053	-0.081	0.001
AACS	acetoacetyl-CoA synthetase	7959786	311	77	209	41	0.67	0.00252	cg06413794	N_Shelf	Body	0.757	0.036	0.833	0.065	0.076	0.006
AACS	acetoacetyl-CoA synthetase	7959786	311	77	209	41	0.67	0.00252	cg05341575	N/A	Body	0.892	0.037	0.934	0.017	0.042	0.006
AACS	acetoacetyl-CoA synthetase	7959786	311	77	209	41	0.67	0.00252	cg00522288	N/A	Body	0.546	0.071	0.675	0.097	0.129	0.004	cross-hybridize
AASS	aminoadipate-semialdehyde synthase	8142554	322	114	153	27	0.47	7.82e-05	cg00600521	S_Shore	TSS1500	0.945	0.014	0.914	0.035	-0.031	0.008
ABCA6	ATP-binding cassette, sub-family A (ABC1), member 6	8017964	695	115	841	139	1.21	0.0401	cg04380955	N/A	TSS1500	0.227	0.074	0.383	0.128	0.156	0.003
ABCC1	ATP-binding cassette, sub-family C (CFTR/MRP), member 1	7993478	142	32	266	44	1.88	2.46e-05	cg04981696	S_Shore	Body	0.383	0.066	0.483	0.079	0.1	0.008
ABCC1	ATP-binding cassette, sub-family C (CFTR/MRP), member 1	7993478	142	32	266	44	1.88	2.46e-05	cg00649632	N/A	Body	0.065	0.013	0.164	0.07	0.099	0
ABCC5	ATP-binding cassette, sub-family C (CFTR/MRP), member 5	8092418	49	11	87	19	1.79	9.17e-05	cg05044414	N_Shore	5'UTR	0.176	0.036	0.278	0.055	0.102	0
ABCC5	ATP-binding cassette, sub-family C (CFTR/MRP), member 5	8092418	49	11	87	19	1.79	9.17e-05	cg11320499	N/A	Body	0.838	0.035	0.7	0.149	-0.138	0.004
ABCC6	ATP-binding cassette, sub-family C (CFTR/MRP), member 6	7999727	84	14	111	21	1.31	0.00883	cg10024478	N/A	3'UTR	0.184	0.049	0.281	0.073	0.097	0.002
ABHD15	abhydrolase domain containing 15	8013919	246	44	181	20	0.74	0.002	cg12729307	Island	1stExon	0.096	0.021	0.13	0.027	0.034	0.007
ABHD15	abhydrolase domain containing 15	8013919	246	44	181	20	0.74	0.002	cg00574412	N_Shore	Body	0.211	0.057	0.362	0.081	0.151	0
ABHD2	abhydrolase domain containing 2	7985809	214	16	278	28	1.3	0.00011	cg02557652	N/A	3'UTR	0.167	0.087	0.34	0.112	0.173	0.001
ABHD5	abhydrolase domain containing 5	8079153	1327	343	808	64	0.61	9.76e-05	cg24595152	S_Shore	Body	0.402	0.095	0.573	0.064	0.171	0
ABHD6	abhydrolase domain containing 6	8080762	219	33	272	32	1.24	0.0069	cg27143326	S_Shelf	5'UTR	0.886	0.035	0.927	0.024	0.041	0.004
ABHD6	abhydrolase domain containing 6	8080762	219	33	272	32	1.24	0.0069	cg17574812	N/A	Body	0.937	0.009	0.858	0.092	-0.079	0.001
ABHD6	abhydrolase domain containing 6	8080762	219	33	272	32	1.24	0.0069	cg07704718	N_Shore	TSS1500	0.258	0.059	0.37	0.056	0.112	0
ABLIM2	actin binding LIM protein family, member 2	8099279	32	3	39	5	1.22	0.00603	cg13871187	N/A	3'UTR	0.914	0.068	0.86	0.041	-0.054	0.005
ABLIM2	actin binding LIM protein family, member 2	8099279	32	3	39	5	1.22	0.00603	cg02778826	N/A	3'UTR	0.943	0.008	0.898	0.044	-0.045	0.001
ABLIM2	actin binding LIM protein family, member 2	8099279	32	3	39	5	1.22	0.00603	cg17853089	N/A	Body	0.933	0.01	0.903	0.027	-0.03	0.003
ABLIM2	actin binding LIM protein family, member 2	8099279	32	3	39	5	1.22	0.00603	cg27169846	N/A	Body	0.814	0.052	0.742	0.059	-0.072	0.008
ABLIM2	actin binding LIM protein family, member 2	8099279	32	3	39	5	1.22	0.00603	cg20738689	Island	Body	0.022	0.005	0.037	0.023	0.015	0.007
ABLIM2	actin binding LIM protein family, member 2	8099279	32	3	39	5	1.22	0.00603	cg00130393	Island	Body	0.852	0.039	0.771	0.056	-0.081	0.003
ABTB2	ankyrin repeat and BTB (POZ) domain containing 2	7947462	22	2	29	4	1.32	0.000308	cg22219450	N/A	Body	0.068	0.022	0.125	0.04	0.057	0
ABTB2	ankyrin repeat and BTB (POZ) domain containing 2	7947462	22	2	29	4	1.32	0.000308	cg15649702	N/A	Body	0.213	0.042	0.332	0.06	0.119	0
ABTB2	ankyrin repeat and BTB (POZ) domain containing 2	7947462	22	2	29	4	1.32	0.000308	cg08401725	N/A	Body	0.066	0.022	0.174	0.105	0.108	0.003
ABTB2	ankyrin repeat and BTB (POZ) domain containing 2	7947462	22	2	29	4	1.32	0.000308	cg04954111	N/A	Body	0.083	0.019	0.187	0.095	0.104	0.001
ABTB2	ankyrin repeat and BTB (POZ) domain containing 2	7947462	22	2	29	4	1.32	0.000308	cg02697979	N/A	Body	0.942	0.009	0.89	0.045	-0.052	0.003
ACACA	acetyl-CoA carboxylase alpha	8014487	301	83	206	38	0.69	0.00423	cg07375836	S_Shore	5'UTR	0.135	0.061	0.194	0.043	0.059	0.008
ACACA	acetyl-CoA carboxylase alpha	8014487	301	83	206	38	0.69	0.00423	cg16822666	N/A	5'UTR	0.083	0.04	0.186	0.081	0.103	0
ACACA	acetyl-CoA carboxylase alpha	8014487	301	83	206	38	0.69	0.00423	cg26100256	N/A	Body	0.723	0.032	0.832	0.048	0.109	0
ACACA	acetyl-CoA carboxylase alpha	8014487	301	83	206	38	0.69	0.00423	cg15939920	N/A	Body	0.922	0.016	0.868	0.049	-0.054	0.001
ACACA	acetyl-CoA carboxylase alpha	8014487	301	83	206	38	0.69	0.00423	cg08013737	N/A	Body	0.295	0.075	0.428	0.099	0.133	0.003
ACACA	acetyl-CoA carboxylase alpha	8014487	301	83	206	38	0.69	0.00423	cg07834934	N/A	Body	0.717	0.045	0.645	0.046	-0.072	0.006
ACACA	acetyl-CoA carboxylase alpha	8014487	301	83	206	38	0.69	0.00423	cg06026545	N/A	Body	0.077	0.021	0.145	0.068	0.068	0.003
ACACA	acetyl-CoA carboxylase alpha	8014487	301	83	206	38	0.69	0.00423	cg20778688	N/A	TSS1500	0.529	0.068	0.688	0.09	0.159	0
ACACA	acetyl-CoA carboxylase alpha	8014487	301	83	206	38	0.69	0.00423	cg01760189	N/A	TSS1500	0.305	0.078	0.511	0.115	0.206	0
ACACB	acetyl-CoA carboxylase beta	7958466	2720	440	1765	158	0.65	1.88e-05	cg23921871	N/A	1stExon	0.462	0.079	0.585	0.091	0.123	0.006
ACACB	acetyl-CoA carboxylase beta	7958466	2720	440	1765	158	0.65	1.88e-05	cg06002638	N_Shore	Body	0.359	0.051	0.486	0.082	0.127	0.001
ACACB	acetyl-CoA carboxylase beta	7958466	2720	440	1765	158	0.65	1.88e-05	cg12178147	N/A	TSS1500	0.206	0.079	0.466	0.133	0.26	0
ACADS	acyl-CoA dehydrogenase, C-2 to C-3 short chain	7959220	138	14	110	12	0.8	0.00147	cg14666369	S_Shore	Body	0.615	0.064	0.768	0.092	0.153	0.001
ACADS	acyl-CoA dehydrogenase, C-2 to C-3 short chain	7959220	138	14	110	12	0.8	0.00147	cg09813248	S_Shore	Body	0.377	0.058	0.499	0.061	0.122	0
ACADS	acyl-CoA dehydrogenase, C-2 to C-3 short chain	7959220	138	14	110	12	0.8	0.00147	cg06793505	S_Shore	Body	0.084	0.025	0.141	0.059	0.057	0.008
ACCN2	amiloride-sensitive cation channel 2, neuronal	7955317	24	2	18	2	0.77	0.000598	cg23382700	N_Shore	TSS1500	0.128	0.042	0.217	0.066	0.089	0.002
ACCN2	amiloride-sensitive cation channel 2, neuronal	7955317	24	2	18	2	0.77	0.000598	cg22052758	N_Shore	TSS1500	0.106	0.033	0.205	0.072	0.099	0
ACCN3	amiloride-sensitive cation channel 3	8137336	27	5	20	4	0.76	0.00761	cg01650776	Island	Body	0.092	0.02	0.147	0.038	0.055	0.001
ACCN3	amiloride-sensitive cation channel 3	8137336	27	5	20	4	0.76	0.00761	cg07243147	N_Shore	TSS1500	0.078	0.016	0.119	0.045	0.041	0.006
ACCN3	amiloride-sensitive cation channel 3	8137336	27	5	20	4	0.76	0.00761	cg00533407	N_Shore	TSS1500	0.047	0.026	0.101	0.065	0.054	0.004
ACER2	alkaline ceramidase 2	8154563	128	37	86	9	0.67	0.00145	cg14628274	N/A	Body	0.036	0.018	0.103	0.071	0.067	0.002
ACER2	alkaline ceramidase 2	8154563	128	37	86	9	0.67	0.00145	cg05211356	N_Shore	TSS1500	0.635	0.054	0.738	0.065	0.103	0.003
ACLY	ATP citrate lyase	8015460	773	494	428	66	0.55	0.0341	cg27470486	N_Shore	5'UTR	0.058	0.027	0.131	0.084	0.073	0.003
ACLY	ATP citrate lyase	8015460	773	494	428	66	0.55	0.0341	cg14583225	N_Shore	5'UTR	0.176	0.055	0.336	0.086	0.16	0
ACLY	ATP citrate lyase	8015460	773	494	428	66	0.55	0.0341	cg12641024	N_Shelf	5'UTR	0.17	0.05	0.367	0.156	0.197	0.001
ACLY	ATP citrate lyase	8015460	773	494	428	66	0.55	0.0341	cg01761362	N/A	Body	0.162	0.068	0.375	0.156	0.213	0.001
ACLY	ATP citrate lyase	8015460	773	494	428	66	0.55	0.0341	cg19443920	S_Shore	TSS1500	0.061	0.013	0.12	0.055	0.059	0.001
ACOT9	acyl-CoA thioesterase 9	8171802	216	14	278	23	1.29	6.11e-05	cg13984511	N_Shore	Body	0.439	0.019	0.38	0.046	-0.059	0.01
ACOX1	acyl-CoA oxidase 1, palmitoyl	8018558	696	119	885	108	1.27	0.00472	cg23099439	S_Shore	3'UTR	0.075	0.029	0.203	0.088	0.128	0
ACSL3	acyl-CoA synthetase long-chain family member 3	8048733	190	24	230	27	1.21	0.0102	cg22111003	Island	1stExon	0.02	0.004	0.028	0.008	0.008	0.01
ACSM5	acyl-CoA synthetase medium-chain family member 5	7993726	256	54	160	36	0.62	0.000604	cg10938486	N/A	TSS200	0.072	0.026	0.169	0.12	0.097	0.006
ACSM5	acyl-CoA synthetase medium-chain family member 5	7993726	256	54	160	36	0.62	0.000604	cg05300045	N/A	TSS200	0.786	0.044	0.854	0.054	0.068	0.007
ACSS2	acyl-CoA synthetase short-chain family member 2	8062041	953	151	648	96	0.68	0.00025	cg22216302	S_Shelf	Body	0.45	0.073	0.664	0.123	0.214	0
ACSS2	acyl-CoA synthetase short-chain family member 2	8062041	953	151	648	96	0.68	0.00025	cg21132536	S_Shore	Body	0.029	0.017	0.054	0.029	0.025	0.006
ACSS2	acyl-CoA synthetase short-chain family member 2	8062041	953	151	648	96	0.68	0.00025	cg13777294	N_Shore	Body	0.031	0.013	0.058	0.018	0.027	0
ACSS2	acyl-CoA synthetase short-chain family member 2	8062041	953	151	648	96	0.68	0.00025	cg09801828	N_Shore	TSS200	0.93	0.013	0.881	0.033	-0.049	0
ACSS3	acyl-CoA synthetase short-chain family member 3	7957386	759	165	361	78	0.48	9.32e-06	cg01283289	S_Shore	1stExon	0.043	0.013	0.06	0.016	0.017	0.008
[truncated: 5,464 more rows]

## Sheet: Table_S4
Table S4 Differentially expressed genes with DMS in Adipogenesis, Insulin Signaling, and Fatty Acid Biosynthesis pathways
[truncated: 259 more rows]

## Sheet: Tablee_S5
Table S5. Differentially expressed genes with DMS in candidate genes for BMI according to GWAS
[truncated: 70 more rows]

[truncated: 5 more sheets: Table_S6, Table_S7, Table_S8, Table_S9, Table_S10]
